# Supplementary material for: ANPEP governs macrophage lipid metabolism and macrophage foam cell formation in large-artery atherosclerotic stroke
Source: Front Immunol. 2026 Apr 24;17:1747321. doi: 10.3389/fimmu.2026.1747321 (PMC13152831; doi:10.3389/fimmu.2026.1747321)
Supplement: Supplementary Table S1 — Differential genes of GSE100927. [file Table1.xlsx]

## Sheet: TableS1
TableS1 Differential genes of GSE100927
id	logFC	AveExpr	t	P.Value	adj.P.Val	B
SGK223	1.35766045548654	7.05932692307692	15.7797090325604	1.86328225500164e-29	1.89769086731067e-25	56.4089902495267
PLXND1	1.1720745341615	8.40076923076923	14.9044233326209	1.18869915037367e-27	4.03550153783524e-24	52.3293705800622
MARCKS	1.05591718426501	8.79884615384615	14.7793416346817	2.16892136936475e-27	6.06996669090359e-24	51.7385532795536
LTB	1.51080745341615	5.87807692307692	14.759713788271	2.38396282944436e-27	6.06996669090359e-24	51.6456682066913
C16orf54	1.70612836438923	6.12480769230769	14.7088035896072	3.04705226997407e-27	6.64997393262769e-24	51.4045264851969
ARHGAP27	1.06946997929606	6.81798076923077	14.4520484694737	1.05533012299507e-26	2.14963710519942e-23	50.1836044057387
RIMBP3	1.09521739130435	5.96663461538462	14.3950482046249	1.39189741195173e-26	2.65800209529833e-23	49.9114867006435
RASAL3	1.57050517598344	7.47682692307692	14.3181023290306	2.02370834078571e-26	3.28288801006183e-23	49.5435394957874
ARHGAP25	1.56724637681159	7.00980769230769	14.1308250889115	5.04619055601177e-26	6.70353505427755e-23	48.6451012990474
FAM110A	1.08951966873705	6.97971153846154	14.0595348986109	7.15260650426343e-26	8.7416295652506e-23	48.3020283584503
MFNG	1.15941200828158	6.42865384615385	13.8231213600108	2.28351496461816e-25	2.49180415103369e-22	47.160186543219
HSPB7	-1.0209	5.26067307692308	-13.7681	2.99422554308118e-25	3.04951890811008e-22	46.8936008209202
ADAP2	1.74348240165632	8.16701923076923	13.6360694019016	5.74555053204708e-25	5.16322208694607e-22	46.2523348790142
FAM78A	1.50618219461698	5.95586538461538	13.6158917767899	6.348260060419e-25	5.43452379011811e-22	46.1541744252019
HMGA1P4	1.01580538302277	5.44451923076923	13.4251857911997	1.63313466214888e-24	1.21704381627553e-21	45.2242635934487
TBC1D10C	1.67528364389234	6.90605769230769	13.1619858790488	6.05357070379639e-24	4.30141393683244e-21	43.9345948266087
TNF	1.45822360248447	5.64490384615385	12.9013299161273	2.2304329138314e-23	1.15506181778313e-20	42.6505129302591
DDX60L	1.15673291925466	6.25201923076923	12.8795164245323	2.48836196283671e-23	1.24638379364775e-20	42.5427522317864
CSF1R	1.61420703933748	9.67125	12.8368104384494	3.0832654572902e-23	1.47823109610688e-20	42.3316495282842
HMHA1	1.48927536231884	8.71807692307692	12.8359652016141	3.09637985700203e-23	1.47823109610688e-20	42.3274696402916
STK10	1.21274120082816	6.68375	12.8215132230721	3.32947607259553e-23	1.54134563518309e-20	42.2559908996327
OSBPL3	1.06776604554865	5.73427884615385	12.6821362343647	6.71113501184666e-23	2.97176839350671e-20	41.5656399537937
ANPEP	1.33975155279503	5.96173076923077	12.6575171172095	7.59706658313647e-23	3.18378217824645e-20	41.4435128598191
STAB1	1.42687370600414	7.77096153846154	12.644633406266	8.10654863028983e-23	3.34712820067399e-20	41.3795792304956
AGPAT4-IT1	1.01653002070394	6.215	12.5508172276735	1.3010636367685e-22	5.03198713390185e-20	40.9135804928214
CYTH4	1.19992132505176	6.39567307692308	12.4976544500567	1.70166316171982e-22	6.41884151150462e-20	40.6491674553155
TC2N	-1.32096	5.96759615384615	-12.4469	2.19969263768764e-22	7.81504754091955e-20	40.3962818120631
IRF7	1.12510973084886	7.89903846153846	12.4392974675204	2.28537617534579e-22	8.02613605304775e-20	40.358637495741
MMP9	3.86262525879917	8.96384615384615	12.4199282079411	2.52056170806599e-22	8.65317330654474e-20	40.2621430947239
FGD3	1.43995031055901	6.32192307692308	12.409228935531	2.66073324404073e-22	8.93363115806819e-20	40.2088274169769
CD163L1	1.42329606625259	5.97173076923077	12.3984683049489	2.80959848748685e-22	9.23058840716916e-20	40.1551961903278
PLCB2	1.71981780538302	7.74846153846154	12.3418695096136	3.74170124206399e-22	1.15478727020225e-19	39.8729460239209
PTPLA	-1.13539	6.085	-12.3385	3.80649060577764e-22	1.1630351396893e-19	39.8560329662682
ASCL2	1.19590890269151	5.68115384615385	12.3010428333648	4.60141076378885e-22	1.39199509382975e-19	39.6691835127762
GMFG	1.06211180124224	9.48038461538462	12.2869002529812	4.94332669079029e-22	1.46639226903307e-19	39.5985670641513
IBSP	2.63732505175983	6.07519230769231	12.2644517991834	5.53915237447802e-22	1.61184058714097e-19	39.4864443324692
FSCN1	1.00194202898551	8.67875	12.2391262566241	6.29828705631497e-22	1.7818320622097e-19	39.3599023597868
MPEG1	1.38920289855073	6.52668269230769	12.2249554834357	6.76772822301217e-22	1.86289340653976e-19	39.2890738961929
MYO1F	1.64402070393375	7.64817307692308	12.2161276321064	7.07775472682665e-22	1.93083676717376e-19	39.2449423181353
C9orf167	1.04345341614907	5.75057692307692	12.1462318787044	1.00926817668385e-21	2.65837757503433e-19	38.8953057981506
ARHGAP9	1.45525051759834	6.90778846153846	12.1264803210946	1.11579810425995e-21	2.88916061674224e-19	38.7964338693896
LYN	1.21995445134575	7.54625	12.1008465509234	1.27104819588843e-21	3.23630054809793e-19	38.6680717770708
CD36	1.7056231884058	7.71961538461538	12.0898872857581	1.34386856176432e-21	3.36561967509403e-19	38.6131773865654
NCF1	1.41823188405797	6.15394230769231	12.0012494806755	2.10952343127891e-21	4.92018159689281e-19	38.1688601982711
TRAF3IP3	1.50462114202899	6.04378205769231	11.9658727008976	2.52587386038925e-21	5.67467278899509e-19	37.991362271118
IL17D	-1.26233	5.84192307692308	-11.9301	3.03125274763624e-21	6.61549260366269e-19	37.8116299212384
BEX5	-1.02292	5.45990384615385	-11.8505	4.54806521264889e-21	9.08245650374341e-19	37.4118010999843
FAM71E1	-1.34111	6.50336538461538	-11.8236	5.21613761029573e-21	1.0045378050165e-18	37.2767341450002
PI16	-2.82556	6.84163461538462	-11.8232	5.22751557889713e-21	1.0045378050165e-18	37.274586815269
SYNC	-1.0581	7.26913461538462	-11.8198	5.32001583649193e-21	1.01592352417609e-18	37.2573009969852
GMIP	1.27503519668737	6.63336538461538	11.7929278193098	6.1007999656731e-21	1.12723449840822e-18	37.1223420236215
ATG16L2	1.12765217391305	8.28615384615385	11.7028845321702	9.66336204813628e-21	1.70667262438587e-18	36.6690730587211
C21orf96	1.00873706004141	5.28211538461538	11.6849261403748	1.05923493073519e-20	1.83885591327744e-18	36.5786082154639
NFAM1	1.71722567287784	6.72788461538462	11.6556176661318	1.23046797622751e-20	2.08865103031419e-18	36.4309228953901
HCST	1.35101035196687	8.68605769230769	11.640984273617	1.3260863475089e-20	2.21405695419601e-18	36.3571646908767
LOC100652963	-1.37085	6.84163461538462	-11.6233	1.45171428488429e-20	2.41063468806275e-18	36.2679562687369
FCGR3A	1.70131262939959	8.74932692307692	11.6131660086792	1.52888019514957e-20	2.52504894500541e-18	36.2169120581583
MYEF2	-1.003	5.80740384615385	-11.5452	2.16508922291228e-20	3.44542375608655e-18	35.8739938737386
CCR5	1.65236438923395	6.95942307692308	11.5382399912529	2.24353277188038e-20	3.53344846969243e-18	35.8389154450847
VAV3	1.22593374741201	6.31278846153846	11.5034832833397	2.68068052263332e-20	4.11585490897177e-18	35.6634548970456
CNTN4	-1.01429	4.75105769230769	-11.4732	3.12984142627284e-20	4.73411757120498e-18	35.5107677615289
MNDA	1.31243892339544	6.57903846153846	11.4513477260085	3.50164362991596e-20	5.19365143050738e-18	35.4001285367375
INPP5D	1.22788819875777	7.58894230769231	11.4312200353461	3.88225179874569e-20	5.70280391629211e-18	35.2984257176664
FCHO1	1.05673706004141	6.12596153846154	11.3867079685913	4.87774154590282e-20	7.02992996195825e-18	35.0734306765248
DPP4	1.45257971014492	5.72173076923077	11.3790912215517	5.0720921717161e-20	7.27571381289266e-18	35.0349193254501
PYCARD	1.30849275362319	8.00413461538461	11.3553833758625	5.72811081381695e-20	8.02828889015427e-18	34.9150288568137
ITGAL	1.33788405797102	5.84163461538462	11.3481820386585	5.94373638495125e-20	8.16454981876745e-18	34.8786057087135
CCL3	2.61816563146998	9.17048076923077	11.3192514029006	6.89514202019531e-20	9.22993533787806e-18	34.7322515367779
C1orf93	1.04982608695652	7.20451923076923	11.3002480060377	7.60169270646741e-20	1.00189746066847e-17	34.6360932194057
LST1	1.27472877846791	7.26201923076923	11.3000987112996	7.60752146609558e-20	1.00189746066847e-17	34.6353377045764
ACP5	3.21955279503106	9.53519230769231	11.2981044411317	7.68581247925626e-20	1.00355689953502e-17	34.6252454717772
CFL2	-1.12254	6.30009615384615	-11.2769	8.56846054360745e-20	1.10932518410755e-17	34.5180879942495
MT1M	-1.2911	8.27769230769231	-11.2731	8.7400659285536e-20	1.12203350580263e-17	34.4985418331584
ABCA7	1.0424182194617	5.67846153846154	11.2615001834259	9.2751602413138e-20	1.17590558511661e-17	34.4399690786977
TNFAIP8L2	1.42741614906833	6.24875	11.2600325780822	9.34533683282793e-20	1.17878690475697e-17	34.4325392119549
DKFZp451A211	-1.11693	5.12067307692308	-11.239	1.04117425958111e-19	1.27759190069242e-17	34.3260265644571
MAFB	1.3855983436853	8.57557692307692	11.228943912561	1.09635214920628e-19	1.32402938999401e-17	34.275125033941
GUCA2B	-1.27515	5.94884615384615	-11.2223	1.13450636001567e-19	1.35936107152623e-17	34.2414045042726
SAP25	1.5832215320911	7.67269230769231	11.1524033964295	1.62476074122001e-19	1.8592861306081e-17	33.8873690868062
RGS19	1.02417391304348	7.6075	11.1433771457142	1.70193905666861e-19	1.91180315946517e-17	33.8416235969261
GALNT6	1.43644720496895	5.80788461538462	11.1136107869662	1.98344582463479e-19	2.14142062635659e-17	33.6907396615065
LINC00312	-1.42329	6.85884615384615	-11.109	2.03156326582723e-19	2.18564732479174e-17	33.667111586821
SPI1	1.53573913043478	7.40490384615385	11.0638475123292	2.56208518288498e-19	2.71812328742596e-17	33.4384037592327
SYK	1.56354037267081	6.85163461538462	11.0331068865127	3.00118435148301e-19	3.10841310763431e-17	33.2824727086588
SCARA5	-1.49439	5.62596153846154	-11.0216	3.18376017778165e-19	3.27530668255692e-17	33.2242582693465
CX3CR1	1.41949896480331	6.70721153846154	11.0072795434269	3.42787451466529e-19	3.45660983237899e-17	33.1514334077223
FCGRT	1.01096066252588	9.87701923076923	10.984706806156	3.85027568938899e-19	3.81952348745426e-17	33.0368844506145
MYOC	-2.89651	6.71913461538462	-10.98	3.94395822594965e-19	3.87710302865903e-17	33.0131867890701
LMCD1	-1.06236	8.98259615384615	-10.9779	3.98832813752284e-19	3.89265470779813e-17	33.0021588530618
CORO1A	1.06780538302278	6.71701923076923	10.9598764879388	4.37538605187656e-19	4.20394796946655e-17	32.9108554278706
COTL1	1.15475362318841	7.89413461538462	10.9540392487811	4.50890318585942e-19	4.3051571231484e-17	32.8812243473799
CCL4	2.25486542443064	7.84673076923077	10.9253929200068	5.22570045238803e-19	4.91478701878052e-17	32.7358
IL10RA	1.48224016563147	8.25798076923077	10.925314474972	5.22781233587638e-19	4.91478701878052e-17	32.7353920436536
BIN2	1.14786749482402	5.38442307692308	10.9183644960127	5.41835126097202e-19	5.04732635450424e-17	32.7001030952867
UAP1	-1.07636	6.36673076923077	-10.9092	5.67907536104105e-19	5.24224980608001e-17	32.6537753846889
BLNK	1.04880124223602	5.27313	10.8963147220747	6.07012883018899e-19	5.55289569693396e-17	32.5881320733907
LGALS9C	1.49633954451346	9.47019230769231	10.855549927191	7.4889184846605e-19	6.5941330080783e-17	32.3810776771737
DHRS9	1.52455486542443	5.26576923076923	10.846901293952	7.83025392939951e-19	6.8652958654242e-17	32.3371415808061
FSTL3	-1.09618	7.30615384615385	-10.8408	8.08075658939928e-19	7.05426962378587e-17	32.3060992674716
TRPM2	1.34931677018634	5.90807692307692	10.8254235173186	8.74683090657616e-19	7.48601320782992e-17	32.2280207514052
LCP2	1.32567287784679	6.79096153846154	10.8170513751265	9.13255749857621e-19	7.79430619585189e-17	32.1854806817561
IL21R	1.00175155279503	5.27548076923077	10.8117607942991	9.3850441082965e-19	7.96529549124698e-17	32.1585972644663
ARHGAP30	1.06749482401656	5.81038461538462	10.7801254388435	1.1047553004323e-18	9.09830012113433e-17	31.997827047578
MILR1	1.09312215320911	6.28067307692308	10.7388313430954	1.36691746017165e-18	1.09618887344054e-16	31.7879235606102
CD53	1.5372380952381	7.32932692307692	10.7297679355623	1.43232789557159e-18	1.1367102992544e-16	31.7418460566066
PTPN6	1.16702277432712	5.77884615384615	10.7244632659663	1.47205594585512e-18	1.16521236708957e-16	31.7148764848619
RAMP1	-1.31543	9.12754807692308	-10.7114	1.57468636657275e-18	1.24002492897587e-16	31.6484397436254
APOBR	1.64186335403727	6.28788461538462	10.6996384684006	1.67314632903122e-18	1.31080289582615e-16	31.5886533305805
SEZ6L2	1.40402898550725	5.66951923076923	10.6964583985141	1.70081905850966e-18	1.32568432432919e-16	31.5724827967584
S1PR4	1.27704761904762	7.07355769230769	10.6912406756977	1.74721944161766e-18	1.34809451563601e-16	31.5459502562803
FYB	1.39232298136646	6.43403846153846	10.6494270370153	2.16787986523201e-18	1.63146308872657e-16	31.3332974491426
LONRF2	-1.00265	5.14163461538462	-10.6465	2.20073395860132e-18	1.6521185594866e-16	31.3184703579648
HLA-DRB1	1.47323395445135	10.1105769230769	10.6381161395134	2.29816931438331e-18	1.71264061540653e-16	31.2757652732371
CDH19	-1.09069	4.68865384615385	-10.623	2.48443502836964e-18	1.82474586194245e-16	31.1989425788066
ITGB7	1.6088447204969	6.84769230769231	10.6030585398916	2.75392770155882e-18	1.99865812335934e-16	31.0974263110215
SLAMF8	2.05033954451346	7.52375	10.5879178580076	2.97776052257991e-18	2.14581356148365e-16	31.0203959317222
TLR7	1.39926293995859	5.9775	10.5545979594037	3.53657990908733e-18	2.47799394692428e-16	30.8508573910934
SIGLEC1	1.35944513457557	5.83365384615385	10.5058857996518	4.54780726236917e-18	3.08101337238199e-16	30.6029562045524
RAB7B	1.02109316770187	6.51288461538462	10.4720450265354	5.41614169957786e-18	3.61320509801096e-16	30.4307089646847
CCL3L3	2.03617391304348	6.84192307692308	10.4677797807619	5.53675796545383e-18	3.68562315635025e-16	30.4089976272764
EGR2	1.60450517598344	7.03538461538461	10.4598810556538	5.7672681178956e-18	3.77494847301419e-16	30.3687899586869
DAPP1	1.05736231884058	5.32951923076923	10.459796475451	5.76978770994837e-18	3.77494847301419e-16	30.3683594056033
IGFBP6	-1.07885	8.58365384615385	-10.4566	5.86627665913397e-18	3.82171038471598e-16	30.3520111000616
SLAMF7	1.7927867494824	6.38173076923077	10.4506093271291	6.05012931941238e-18	3.93309896224097e-16	30.3215917416546
VAV1	1.44632712215321	6.80615384615385	10.4370921952139	6.48756836790497e-18	4.19072228145811e-16	30.252779417966
ABCA8	-1.057	5.04557692307692	-10.4121	7.38213051067553e-18	4.68926435807027e-16	30.1254480895296
LOC100507554	-1.2146	6.00701923076923	-10.381	8.66614199522281e-18	5.37089863127866e-16	29.9673757795787
MAF	1.00248033126294	7.62625	10.3709337343139	9.1303418457149e-18	5.63572656068632e-16	29.9159414387228
ADRBK2	1.03494409937888	6.86778846153846	10.3004079230792	1.31437764480164e-17	7.82836151252812e-16	29.5568024145761
CD52	1.89982608695653	8.67846153846154	10.2836227801554	1.43345369873314e-17	8.50441637108588e-16	29.4713192046062
CORO7	1.04905590062112	7.09086538461538	10.2727555591261	1.51624337323124e-17	8.94349421345699e-16	29.4159733006797
NCF4	1.15017391304347	6.55509615384615	10.2640382690416	1.58609891138205e-17	9.31955118045522e-16	29.3715760653982
OASL	1.03326708074534	5.38096153846154	10.2625621291368	1.59824265252358e-17	9.36333499855949e-16	29.3640580073563
CASP1	1.00754865424431	7.17932692307692	10.2484995699095	1.71869766920905e-17	9.98347691730294e-16	29.2924357615693
EVI2B	1.30793788819876	6.55548076923077	10.2480266194601	1.7229029565478e-17	9.98891402929062e-16	29.2900269428523
VAMP8	1.45207039337474	9.62625	10.2330312194179	1.86170912032686e-17	1.07123654354928e-15	29.2136519063089
GPR65	1.28205797101449	5.90259615384615	10.230132101666	1.88980852718852e-17	1.08536108533304e-15	29.198885844953
DUSP26	-1.54183	7.88048076923077	-10.2247	1.94338801476604e-17	1.10574073376465e-15	29.1713288691509
FBLN5	-1.07883	9.02480769230769	-10.2073	2.12626359124575e-17	1.19863206212034e-15	29.082683671195
CCR2	1.13940372670807	5.64480769230769	10.1733155817034	2.53470121516137e-17	1.40554012573576e-15	28.9094925591662
TYROBP	1.57247204968944	10.2138461538462	10.170288267277	2.57466665263579e-17	1.41741198026367e-15	28.8940725819079
PLN	-1.4219	6.30519230769231	-10.1117	3.48525865226395e-17	1.88142390214263e-15	28.5955960766415
CEBPA	1.65950310559006	6.70673076923077	10.1078193200498	3.55569914021888e-17	1.91007403505149e-15	28.5758740170199
COL1A1	1.47921739130435	10.0074038461538	10.1059147929679	3.59086920239447e-17	1.92483188789404e-15	28.5661728105684
HCLS1	1.11797515527951	9.07201923076923	10.0981783919722	3.73734719503549e-17	1.98592880342808e-15	28.5267654138359
C3orf70	-1.01531	5.15009615384615	-10.0941	3.81740777276769e-17	2.02494925501986e-15	28.5058744082405
FABP5	1.50064183146998	7.62657050961538	10.0783037189452	4.14162838486409e-17	2.17055426537114e-15	28.4255285491736
BTK	1.20571842650103	5.90451923076923	10.0603822318354	4.54354863687743e-17	2.36496737736206e-15	28.334241037637
CPNE7	1.09702277432712	5.75240384615385	10.0494567948383	4.80747372256218e-17	2.49384638572436e-15	28.2785898979622
APBB1IP	1.29086542443064	6.93115384615385	10.0453233702784	4.91127482332309e-17	2.5433744229121e-15	28.2575354523873
SASH3	1.27652587991718	6.12721153846154	10.030232116233	5.30965084996537e-17	2.70385120116403e-15	28.1806654593681
IRF8	1.46753209109731	6.40336538461538	10.0231125338137	5.50865475484268e-17	2.78661320164674e-15	28.1444008534833
XLOC_013983	-1.31099	5.00221153846154	-10.0226	5.52357218604614e-17	2.78954090202403e-15	28.1417354560509
IGLL1	1.41442028985507	6.46841346153846	10.0072865305391	5.9781416524091e-17	2.99436295160176e-15	28.0637895640395
ADAMTS14	1.14461283643892	5.26769230769231	9.99053013250519	6.51890732035984e-17	3.22530487118251e-15	27.9784404752721
PTPRC	1.22814699792961	7.63697115384615	9.98325774195697	6.76857252732776e-17	3.31421418269186e-15	27.9413988547157
FBXO41	1.15205797101449	6.07634615384615	9.96940852703077	7.27076791557849e-17	3.50654765660359e-15	27.8708593250802
C13orf33	-1.25137	9.09519230769231	-9.95326	7.9034625874295e-17	3.74972664435281e-15	27.7886242056517
AOX1	-1.4928	5.94129807692308	-9.95139	7.98044678303338e-17	3.7803809458729e-15	27.7790706824946
C4orf48	1.0515734989648	7.86625	9.94390109071142	8.2952267742726e-17	3.91734712304675e-15	27.7409432771787
SLC22A18	1.0372132505176	7.07586538461538	9.92341807587684	9.22143527336054e-17	4.31472792254606e-15	27.6366216295146
C1QC	1.39378467908903	7.22586538461538	9.91386888407209	9.68789648207089e-17	4.51914487195716e-15	27.5879880961728
MRAP2	-1.31752	7.06673076923077	-9.90116	1.03452998713213e-16	4.79651429845752e-15	27.5232822657705
MS4A7	1.38299792960662	8.01442307692308	9.90022985886023	1.03953392437375e-16	4.80513154694637e-15	27.5185267819021
ITGAM	1.48344099378882	6.58163461538462	9.87564556378594	1.18034782054872e-16	5.41506716352037e-15	27.3933279477218
IL2RG	1.07999792960663	5.47139423076923	9.8672165172855	1.2328938697824e-16	5.63076820587914e-15	27.3504034741279
WNT11	-1.366	5.01971153846154	-9.83736	1.43857905858281e-16	6.45677891536114e-15	27.1983470002205
PLA2G15	1.21469979296066	8.89019230769231	9.83051359841901	1.49034723335545e-16	6.62824881629439e-15	27.1635062677472
BID	1.00715734989648	7.15706730769231	9.81485778187001	1.61591070191497e-16	7.13475947779047e-15	27.0837899524817
SNORA11	-1.05611	6.37759615384615	-9.80839	1.67080020735983e-16	7.34527043678737e-15	27.0508706973284
CCR1	1.59770600414079	7.17173076923077	9.80086985641374	1.73701513342051e-16	7.61445629648928e-15	27.012569314267
CHODL	-1.07811	5.215	-9.79293	1.80974280794498e-16	7.83213622577208e-15	26.972148327862
CD84	1.55665424430642	6.04692307692308	9.78966103514187	1.84057399455217e-16	7.92596739057293e-15	26.9555009295219
HLA-DMA	1.38216149068323	8.04115384615385	9.78953210832528	1.84180036895555e-16	7.92596739057293e-15	26.9548445257686
ARRB2	1.08607453416149	7.97971153846154	9.74996230671036	2.25954391456455e-16	9.44433717723738e-15	26.7533966914525
HS3ST1	1.0464265010352	6.27769230769231	9.73085622589543	2.49392399754805e-16	1.03111439541384e-14	26.6561388544926
CD300A	1.3006149068323	5.85533653846154	9.71806359820627	2.66428471369088e-16	1.09561985386421e-14	26.5910231036322
STAC3	1.35283643892339	6.76326923076923	9.71099768705791	2.76331829363161e-16	1.13177516278311e-14	26.5550583399174
SLCO2B1	1.54975155279503	7.52105769230769	9.68544809850946	3.15312067448544e-16	1.27266115043895e-14	26.4250223986453
FOLR2	1.39968115942029	7.51663461538462	9.67085761038266	3.39989711649386e-16	1.36147387283556e-14	26.3507698435109
CYBB	1.14405383022774	7.77875	9.66613543299591	3.48382887734723e-16	1.38962020259095e-14	26.3267392263642
SLC37A2	1.30129192546584	5.8275	9.64730026687427	3.839714393708e-16	1.51378882045618e-14	26.230894500495
P2RX7	1.07130227743271	5.49062	9.64342131155043	3.91740032014265e-16	1.53846078896707e-14	26.211157097118
PLA2G2A	-3.22224	6.37788461538462	-9.63042	4.18938870528599e-16	1.63060614651348e-14	26.1450123773052
XLOC_l2_013193	-1.0119	5.79778846153846	-9.58404	5.32285597813952e-16	2.02533675661364e-14	25.9090649952863
DENND2D	1.52009523809524	7.00509615384615	9.56697948397369	5.81296688794141e-16	2.1981360184921e-14	25.8222763314133
LILRB2	1.35532091097308	7.48634615384615	9.55215762480997	6.27515741311158e-16	2.35541965110825e-14	25.7468924165489
CD68	1.58938302277432	8.31192307692308	9.54354080518377	6.56054849568098e-16	2.45350059653656e-14	25.7030703427391
CECR1	1.70449275362319	7.81086538461538	9.54132880695259	6.63587874714739e-16	2.47863862152006e-14	25.6918212741695
FIBIN	-1.11159	6.39278846153846	-9.53067	7.01130844482735e-16	2.60612552583035e-14	25.6375972705356
SUSD5	-1.30346	7.01634615384615	-9.51468	7.61419479255278e-16	2.79093389118059e-14	25.5563212289113
TBC1D2	1.3332049689441	7.92567307692308	9.51445752627956	7.62301769031902e-16	2.79093389118059e-14	25.5551802054091
DPEP2	1.38627743271222	5.71288461538462	9.49997399031121	8.21459583030731e-16	2.97732812573202e-14	25.4815407419674
AKAP12	-1.0896	6.80490380769231	-9.49944	8.23714608438527e-16	2.98196399836857e-14	25.4788397505165
CCRL1	-1.03121	6.36211538461538	-9.48368	8.93528300530853e-16	3.20809209100114e-14	25.3986851077099
CTSB	1.55797929606625	9.24423076923077	9.48029341328477	9.09260502079662e-16	3.25310835837728e-14	25.3814889079653
CD14	1.31816149068323	10.5676923076923	9.46469377969314	9.85466431832754e-16	3.4930326401645e-14	25.3021931937454
TMC6	1.03144513457557	6.00403846153846	9.43675992765409	1.13821363108714e-15	3.97451191819844e-14	25.1602221790146
FCGR2A	1.23878260869565	7.96788461538462	9.4301768930303	1.17752612318755e-15	4.09773726285564e-14	25.1267687392006
PCDH20	-1.21716	5.05875	-9.42496	1.20963524416185e-15	4.20468660410936e-14	25.1002636818962
RNASE6	1.22662525879917	6.83096153846154	9.4237526733704	1.21719720620927e-15	4.22616402710431e-14	25.0941239309457
IFI30	1.80579710144927	9.85807692307692	9.40109998633118	1.36803932675517e-15	4.70180805283213e-14	24.9790264489919
CEBPE	1.08809523809524	5.32048076923077	9.38734635260256	1.4685889280717e-15	4.99680023477758e-14	24.9091545557655
JAK3	1.17146583850932	7.83836538461538	9.37325716579626	1.57924797285348e-15	5.33764851355809e-14	24.8375858697006
EMR2	1.32281573498965	6.01192307692308	9.36333065871531	1.66217583975151e-15	5.58089237447996e-14	24.7871671970034
LILRB3	1.43023602484472	7.44519230769231	9.35840916532865	1.70488930037281e-15	5.71175303548146e-14	24.7621714913694
HMOX1	1.86139958592133	9.41153846153846	9.35416899558888	1.74256747433953e-15	5.83158889495838e-14	24.7406369683921
C2	1.48760248447205	6.59153846153846	9.31162184327245	2.16986486195068e-15	7.12882268731625e-14	24.5245959837378
REEP1	-1.21348	5.87461538461538	-9.30274	2.27154548535318e-15	7.43092085219284e-14	24.479483254974
NPR1	-1.11116	6.6025	-9.30179	2.28264693498936e-15	7.45925074349357e-14	24.474680693552
MEI1	1.18761076604555	6.48307692307692	9.29760163975048	2.33243982025452e-15	7.60569543949378e-14	24.4534234525194
HLA-DPB2	1.25975983436853	7.60923076923077	9.29602494066453	2.35146728634714e-15	7.65956625448301e-14	24.4454200174917
LOC100505592	1.30190062111801	5.75490384615385	9.27626471009231	2.60349360302483e-15	8.42660418928186e-14	24.3451254945871
CYBA	1.1824761904762	8.24538461538462	9.25601123757377	2.88981671630182e-15	9.20703440561895e-14	24.2423466685697
CA2	1.42645548654244	6.07182692307692	9.24442573115987	3.0675202618043e-15	9.71337364312435e-14	24.1835634770226
LIPA	1.5163933747412	9.02721153846154	9.24235017171022	3.10048944880797e-15	9.80666196882804e-14	24.1730330845167
LILRB1	1.42026086956522	6.51028846153846	9.23614619440436	3.20116035910572e-15	1.00833251146512e-13	24.1415583554976
LDOC1	-1.14273	8.95355769230769	-9.2036	3.78528503068553e-15	1.17775558887542e-13	23.9764646275511
HLA-DPB1	1.02183188405797	8.35634615384615	9.18549863998308	4.15497105135653e-15	1.28233318690048e-13	23.8846806549858
LAPTM5	1.64946997929606	8.06778846153846	9.16410975559426	4.63855722260335e-15	1.41021370526789e-13	23.7762395928194
FERMT3	1.19185921325052	6.30903846153846	9.14743080578291	5.05431059655928e-15	1.52749165150616e-13	23.6916950937931
TNNI2	1.00064596273292	5.43846153846154	9.13868880934926	5.28687039468855e-15	1.59215792389216e-13	23.6473886675672
TMEM47	-1.12217	6.53548076923077	-9.11732	5.90119801620768e-15	1.75907516280204e-13	23.5391198549912
SIRPA	1.01656728778468	7.59759615384615	9.1037465453917	6.32806526979256e-15	1.86990044732342e-13	23.4703367908546
MATK	1.14989648033126	5.12576923076923	9.09780302840854	6.52450987835549e-15	1.92237102047516e-13	23.4402281425053
TNFRSF21	1.30657142857143	7.18028846153846	9.08500760476644	6.96832142633985e-15	2.04328304088664e-13	23.3754162336694
LY86	1.40560248447204	7.67913461538462	9.05089677673884	8.30424371312274e-15	2.39591938064922e-13	23.2026850263263
LAIR1	1.30515527950311	7.20163461538462	9.03587291516726	8.97099026656748e-15	2.56407517871565e-13	23.1266296801459
TLR1	1.12221118012422	6.58711538461538	9.02215612421935	9.62626334285668e-15	2.74110764378046e-13	23.0572035995659
NFIL3	-1.2273	7.93201923076923	-9.01044	1.02237208279072e-14	2.90042308426998e-13	22.997905554721
LOC100506585	1.33791718426501	5.68394230769231	8.99069475295103	1.13152628017054e-14	3.19230415183109e-13	22.898011178934
TFEC	1.10920289855072	5.40091346153846	8.9900537425312	1.13525862080246e-14	3.1969301290321e-13	22.8947683857404
NLRP12	1.04247619047619	5.0725	8.98811216564291	1.14663873749864e-14	3.22303587723399e-13	22.8849463528831
ZNF683	1.05793788819876	5.32961538461538	8.97991453625279	1.1959555040254e-14	3.34320443458299e-13	22.8434790292408
CCL5	1.47212422360248	6.82326923076923	8.97949783470198	1.19851813503655e-14	3.34424868474033e-13	22.8413712842843
ADAM8	2.01891511387164	8.51461538461538	8.96706330071544	1.27756123414167e-14	3.54537747029651e-13	22.7784807608351
FLNC	-1.33156	6.25870192307692	-8.96578	1.28600806473507e-14	3.55589958460774e-13	22.7719916587985
HLA-DMB	1.45734989648033	9.24403846153846	8.95928604625234	1.32962124490945e-14	3.66653858456348e-13	22.7391508463243
ASPHD1	1.20328778467909	5.49519230769231	8.92136371111623	1.61541897428552e-14	4.37179019843399e-13	22.5474360357781
CSF3R	1.42076604554865	7.09548076923077	8.91656083769295	1.6557375275219e-14	4.46508423794389e-13	22.5231625426554
CD74	1.22966873706004	7.51298076923077	8.91119003913598	1.70201355018448e-14	4.58179048566843e-13	22.4960207408464
FCGR1B	1.37054249565217	7.29339743269231	8.9106481633447	1.70675352951057e-14	4.59050592787552e-13	22.4932824391901
NEXN	-1.0565	7.94533653846154	-8.89463	1.8530094358135e-14	4.91892704620728e-13	22.4123292773797
GBP5	1.14380124223603	6.28115384615385	8.89285773953242	1.86990473480163e-14	4.95922453815556e-13	22.4033925722639
GPR34	1.02742028985507	6.27365384615385	8.85801400714627	2.23587272406643e-14	5.82394332575665e-13	22.2274048852949
C1QA	1.40455486542443	8.51615384615385	8.85593807891134	2.25980437820628e-14	5.87126385813901e-13	22.2169227244011
CD6	1.1224182194617	5.56153846153846	8.84712857883977	2.36423701168734e-14	6.10624663187617e-13	22.1724438173553
PHYHIP	-1.12752	5.08307692307692	-8.83696	2.49074756152963e-14	6.38978177959498e-13	22.1211225905135
SLC7A7	1.25391718426501	7.12221153846154	8.82468658695723	2.65254122554448e-14	6.77073889768472e-13	22.0591618388294
CRYAB	-1.10595	9.21596153846154	-8.82148	2.69654572786315e-14	6.87158116506511e-13	22.0429633268731
PPP2R2B	-1.09834	6.67586538461538	-8.8175	2.75204597743511e-14	7.00133328847231e-13	22.0229060819163
CTSD	1.43864596273292	8.98105769230769	8.81008055647594	2.85875316658758e-14	7.23065763674808e-13	21.9855
PVRIG	1.02538716356108	5.81201923076923	8.80894822100902	2.87539207803148e-14	7.25472580942807e-13	21.9797416670332
IL4I1	2.04616563146998	7.60298076923077	8.7968937665477	3.05862331428848e-14	7.67897919020299e-13	21.9189248180591
IGLL5	2.71106004140787	9.05182692307692	8.79554888457033	3.07977461325835e-14	7.71306832241768e-13	21.9121403719913
NCF2	1.33932505175983	6.81201923076923	8.78897494451011	3.18528236900137e-14	7.96424856812339e-13	21.8789793025069
LRRN4CL	-1.22404	5.28903846153846	-8.77639	3.39741249815268e-14	8.41885981091296e-13	21.8155089497932
HN1	1.05560455486543	7.52706730769231	8.77393389687176	3.44043648243897e-14	8.5116677153393e-13	21.8031205898911
HLA-DPA1	1.25101449275363	9.81	8.77143377965823	3.48478082674974e-14	8.60048411797348e-13	21.7905131733398
NPL	1.03962939958592	6.31918269230769	8.77083125668086	3.4955526667255e-14	8.62010622914696e-13	21.7874748892397
FNDC1	1.1496066252588	6.54557692307692	8.76641131365697	3.5755936212666e-14	8.78204883474112e-13	21.7651877847656
LGALS2	1.58840579710145	6.29384615384615	8.7413726356165	4.06476309857945e-14	9.84110710887453e-13	21.6389634527357
FCGR2C	1.18231469979296	7.17413461538462	8.72743761957009	4.36534094119409e-14	1.04939911185873e-12	21.5687374377286
CHI3L1	2.31282815734989	7.46961538461538	8.72142911877974	4.50168751848213e-14	1.07793542664344e-12	21.5384624843936
HLA-DQB1	1.31689130434783	8.24170673076923	8.7120553471361	4.72292659005006e-14	1.12737733619054e-12	21.4912371776905
SLC15A3	1.35169358178054	7.85365384615385	8.69149045592951	5.2470083689234e-14	1.24084437851459e-12	21.3876574336054
RASL10A	1.37207867494824	6.52375	8.68454510779761	5.436792733073e-14	1.2778135782024e-12	21.3526839892249
MSR1	1.14268322981367	6.18076923076923	8.67610946647114	5.67652548753892e-14	1.32802878825623e-12	21.3102118904093
UCP2	1.46512215320911	6.70548076923077	8.65578937754377	6.29815400438259e-14	1.4617200464399e-12	21.207929653731
CD37	1.3315817805383	6.19259615384615	8.64846734393528	6.53840410433674e-14	1.51115279125495e-12	21.1710829606761
LOC100506897	1.07033540372671	5.52326923076923	8.62722945789131	7.28817954848793e-14	1.66706316560991e-12	21.0642352689783
IL17B	-1.12042	5.39778846153846	-8.62573	7.34433777983323e-14	1.67712179764592e-12	21.0566806792006
MS4A6A	1.17404761904762	6.90822115384615	8.62347577979672	7.42934191978629e-14	1.69400084341157e-12	21.0453548708151
TIFAB	1.21908902691511	4.83596153846154	8.60184711885004	8.29745315715597e-14	1.87099914216785e-12	20.9365918802106
FBLN1	-1.49097	8.46051279807692	-8.59099	8.77070185295554e-14	1.96899356660693e-12	20.8820027027334
SPP1	2.80059213250518	9.95894230769231	8.58484198926491	9.05038517679788e-14	2.02286370659753e-12	20.8511101275683
PTCRA	1.39778881987578	5.46480769230769	8.58457740316348	9.0626227674085e-14	2.0241182458728e-12	20.849780319095
ACADL	-1.18631	5.6375	-8.57156	9.68556963444588e-14	2.14133787706845e-12	20.7843573527215
FGR	1.46860869565217	8.21836538461539	8.54839891657405	1.09011028159932e-13	2.38761502107423e-12	20.6680114153821
CSTB	1.22795031055901	9.46326923076923	8.51576974172691	1.28757539507096e-13	2.76656671033743e-12	20.5041860325462
SNX10	1.0204347826087	5.41201923076923	8.50122926036941	1.38668766614274e-13	2.96161549751763e-12	20.4312154605055
RNASE1	1.27469979296066	10.45	8.4895821953148	1.47153183825474e-13	3.1158131521854e-12	20.3727809719651
BATF	1.14211594202899	7.03375	8.46442153667853	1.67288283244412e-13	3.50063628975392e-12	20.246595545176
ANKRD58	1.30053830227743	5.93	8.45933813677611	1.71678114791819e-13	3.58295978097625e-12	20.2211094117391
LOC100507150	-1.33805	5.48653846153846	-8.45701	1.73729353298587e-13	3.62329464893176e-12	20.2094231659621
HLA-DRB4	1.38709730848861	8.52	8.4387229701346	1.90688428467306e-13	3.94468127514561e-12	20.1177813823877
APOD	-1.8071	5.64105769230769	-8.43765	1.91729098387735e-13	3.96084575533391e-12	20.1124265545746
SLC40A1	1.01827329192547	8.19644230769231	8.43231618934535	1.97013094450229e-13	4.05356100190727e-12	20.0856783796552
C13orf15	1.08781780538302	8.01115384615385	8.40084429303157	2.31248902525888e-13	4.69235979207015e-12	19.9280442847806
HLA-DRA	1.31269565217391	9.58692307692308	8.39263046544035	2.41120030970775e-13	4.86925408214215e-12	19.8869214003591
LILRA4	1.27532919254658	6.11384615384615	8.3898229662458	2.44589343120531e-13	4.92629056671372e-12	19.8728672528273
EMILIN2	1.19865010351967	8.58211538461538	8.37731406176607	2.60661212300869e-13	5.21691150775433e-12	19.8102592436513
IGSF6	1.31289855072464	5.79105769230769	8.3692099362075	2.71630784861852e-13	5.41030443329142e-12	19.7697068710187
TMEM51	1.07513043478261	7.70730769230769	8.3639045894497	2.79059780140998e-13	5.54021606395586e-12	19.7431633777142
TM4SF19	1.50173706004141	5.10620192307692	8.33501034567412	3.2321764667381e-13	6.34270518720076e-12	19.5986573159415
IL1RN	1.48977846790891	6.48313	8.31546859337184	3.56960960550933e-13	6.93362059038347e-12	19.5009797348103
MYOCD	-1.01877	5.17865384615385	-8.29943	3.87266798634532e-13	7.41852649873322e-12	19.4208269840996
NKG7	1.00631469979296	6.25336538461538	8.29863681654034	3.88822488723743e-13	7.44366060179527e-12	19.4168836618375
CAPG	1.5094265010352	8.10688	8.28298339423054	4.20988665283118e-13	7.9943366557243e-12	19.338705189529
TFPI2	-1.31851	6.64778846153846	-8.27185	4.45464073261321e-13	8.41725992234162e-12	19.2831235311312
ADRA1B	-1.01714	6.51259615384615	-8.26694	4.56712362840046e-13	8.59789866556671e-12	19.2585967173044
VIT	-1.05192	4.70275639423077	-8.24432	5.12257315066286e-13	9.52617772643658e-12	19.1457154583671
HAVCR2	1.2508447204969	5.78817307692308	8.24016936119873	5.23146219421271e-13	9.6991563035179e-12	19.1250288490183
RHBDF2	1.08576811594203	7.68836538461538	8.23890264235225	5.26518067399429e-13	9.743932786991e-12	19.1187103296677
RGS5	-1.39788	9.66399038461538	-8.22709	5.59034099953818e-13	1.03144492089305e-11	19.0597761851738
LILRB4	1.21497929606625	5.97966346153846	8.22564708971331	5.63126945844279e-13	1.03786563373591e-11	19.0526022711848
CD3D	1.12382608695652	6.54961538461539	8.21787281924375	5.85765321276493e-13	1.07492334091784e-11	19.0138406525454
TMEM176B	1.30418633540373	7.35413461538462	8.18866243566781	6.7922144832629e-13	1.23162801971285e-11	18.8682692200197
PLA2G7	1.89938302277433	6.25759615384615	8.18235809072554	7.01262410655665e-13	1.2678326446848e-11	18.8368654626203
HLA-DQB2	1.20463354037267	6.98894230769231	8.18111428187592	7.05694315612171e-13	1.27283259263366e-11	18.8306702956729
CCL18	3.02255486542443	8.81163461538462	8.1492084201802	8.29418285653582e-13	1.46579006385717e-11	18.6718220100198
CPVL	1.21315113871636	6.59230769230769	8.12891834466382	9.19096018569783e-13	1.60744474821873e-11	18.5708741394104
MYO1G	1.17855486542443	5.77221153846154	8.11497064493638	9.86274968456336e-13	1.71316915214411e-11	18.5015128228087
CD83	1.56954865424431	7.63019230769231	8.10956952227729	1.01358256833158e-12	1.75362411057776e-11	18.474660277552
IL7R	1.32127950310559	6.80490384615385	8.08836241689795	1.1282764273953e-12	1.93997512451524e-11	18.3692639270281
ANXA8L2	1.2479751552795	5.15826923076923	8.07098018996714	1.23184637446324e-12	2.10502427994127e-11	18.2829224804912
C5orf20	1.02684057971015	5.07326923076923	8.02881931756209	1.52404486803623e-12	2.5571480998341e-11	18.0736742153877
PLEK2	1.01398757763975	5.33788461538462	8.01103675145694	1.6670824431104e-12	2.77883453174005e-11	17.9854929251363
PCP4	-1.46558	4.9825	-8.0054	1.71515304240218e-12	2.85273740106457e-11	17.9575499973136
MAPK13	1.06588612836439	5.57831730769231	7.99473100495166	1.80994243364052e-12	2.99571945381649e-11	17.904674816987
PNOC	1.01879917184265	4.75307692307692	7.96271481234962	2.12682136527887e-12	3.46390724918607e-11	17.7461015431032
DARC	-1.29176	5.84125	-7.94612	2.31222576985222e-12	3.73008163527268e-11	17.6639544780163
C3	-1.41648	6.88278846153846	-7.9297	2.51140395862796e-12	4.01535513092196e-11	17.5827451856406
CTSS	1.10498550724638	5.58711538461538	7.92030948896624	2.63292804907555e-12	4.19647801833356e-11	17.5363053367124
CCR7	1.10183022774327	6.14730769230769	7.91197876025255	2.74561125745354e-12	4.35789123949275e-11	17.4951216581929
ITGAX	1.32719047619047	6.08168269230769	7.8917501991976	3.03958526169037e-12	4.77733992210328e-11	17.3951640799528
FAM150B	-1.35827	6.26855769230769	-7.86935	3.40179131787315e-12	5.26270035069855e-11	17.2845368840453
MS4A4A	1.46982608695652	8.34317307692308	7.8686758415817	3.4132893730635e-12	5.27781596683108e-11	17.2812212459014
HK3	1.04993788819876	5.22230769230769	7.85233183637382	3.70529548678757e-12	5.67476683224599e-11	17.200563593912
RAB42	1.61566873706004	6.00307692307692	7.84076393989638	3.9268524710293e-12	5.9751519123421e-11	17.1435014519524
XLOC_l2_004840	1.01271221532091	5.31903846153846	7.8362808101767	4.0162148935998e-12	6.09594783204413e-11	17.1213927610945
VNN1	1.1404347826087	5.54663461538462	7.83573878244033	4.02715523242245e-12	6.10845927206467e-11	17.1187199512358
LGMN	1.12218633540373	7.13538461538462	7.82504824531561	4.24909136751672e-12	6.40171290153382e-11	17.0660130815882
GM2A	1.0726563146998	7.63995192307692	7.81471722120361	4.47510517848328e-12	6.71243807674905e-11	17.0150960770282
TCEAL2	-1.08193	7.18903846153846	-7.80282	4.75014354459517e-12	7.06945376822021e-11	16.9564975256327
KCNA5	-1.20208	6.41875	-7.79442	4.95442744650075e-12	7.34842602914485e-11	16.9151306390381
CXCL14	-2.92428	7.43471153846154	-7.79178	5.02045382824778e-12	7.44274363261925e-11	16.9021247401116
LOC100653210	1.75168115942029	6.52817307692308	7.7892818183601	5.0837838079112e-12	7.52932285346189e-11	16.889809789673
CHRDL1	-1.3759	5.27028846153846	-7.77995	5.32723623895698e-12	7.85940975591944e-11	16.8438567675047
MYOM1	-1.12521	6.55403846153846	-7.75322	6.09020362109012e-12	8.87363287738615e-11	16.7123714757797
SLC29A3	1.11274948240166	5.89798076923077	7.75226310061489	6.11950184572886e-12	8.91207146779789e-11	16.7076572292507
IGJ	1.58816977225673	6.56740384615385	7.73139762820072	6.79305700202194e-12	9.7857172861753e-11	16.6050879924221
MT1X	-1.01533	8.36379807692308	-7.72417	7.04305899041595e-12	1.01172366898528e-10	16.5695885883451
CRISPLD2	-1.1626	5.17894230769231	-7.71763	7.2773914562267e-12	1.04195603820783e-10	16.5374408445015
PARM1	-1.05832	6.43355769230769	-7.7041	7.78657371020364e-12	1.10810886418986e-10	16.4710171816152
TREM1	1.03194618881988	5.25227563461538	7.69572250275045	8.11956368633669e-12	1.15013977224076e-10	16.4298890021695
FUCA1	1.30128364389234	7.97192307692308	7.67894455725206	8.82947515719511e-12	1.24320637766331e-10	16.3475687040598
ELN	-1.00232	6.62514423076923	-7.66277	9.57201004878178e-12	1.3409591702452e-10	16.2682688332448
SERPINA3	-1.12356	6.69580125961538	-7.64311	1.05587671862181e-11	1.46842317982571e-10	16.1719197872873
HCAR3	1.38354451345756	5.8125	7.63021784333176	1.12600819429367e-11	1.55463417842064e-10	16.1087718634346
IGFLR1	1.00345341614907	7.79403846153846	7.62695270008993	1.14449023698285e-11	1.57872481719071e-10	16.0927852645972
LOC100129846	-1.08004	6.97086538461538	-7.60687	1.26498866917845e-11	1.73165160385656e-10	15.9944921619442
SFRP1	-1.34745	5.86201923076923	-7.594	1.34873722405367e-11	1.83970165820249e-10	15.9315493096499
IRF5	1.40298964803312	7.17711538461538	7.58250638654644	1.42817519466371e-11	1.93681601854217e-10	15.8753606588722
PLD3	1.03199585921326	7.93240384615385	7.57950030442451	1.44970806348808e-11	1.96340337641023e-10	15.8606683107763
MMP7	2.48546997929607	6.01644230769231	7.57800163940409	1.46056327810187e-11	1.97722863974854e-10	15.8533441429243
ARL4C	1.14175569358178	7.90865384615385	7.56523295392672	1.5563849007534e-11	2.0893578320571e-10	15.7909586723416
C1QB	1.36582194616977	9.64788461538462	7.56164113593189	1.58444699991091e-11	2.12266852669613e-10	15.7734151176776
SORBS1	-1.20369	7.46211538461538	-7.52637	1.88818120253935e-11	2.4985486557985e-10	15.6012478798703
PDE6G	1.31470807453416	5.89711538461538	7.51119390677312	2.03598269605478e-11	2.68251036202061e-10	15.5272692672986
KCNN4	1.11552795031056	6.85153846153846	7.48909481093335	2.27204110143377e-11	2.95907688888353e-10	15.4195931324758
XLOC_l2_006821	1.38265424430642	6.94048076923077	7.48591561559506	2.30816524752024e-11	3.00100770096738e-10	15.4041104380307
TREM2	1.53793788819876	6.56807692307692	7.47324385603992	2.45790385172494e-11	3.17676794778358e-10	15.3424182586785
ADRA2C	-1.54578	7.77586538461538	-7.45871	2.6415141088974e-11	3.39255242048135e-10	15.2717119180332
ADAMTS1	-1.06641	7.49533653846154	-7.44491	2.82850573258286e-11	3.61450017706576e-10	15.2045881497616
TMEM35	-1.01568	5.52442307692308	-7.40823	3.39176186176225e-11	4.24572055075066e-10	15.0263810054017
CD300LF	1.00434782608696	4.97634615384615	7.40152800730937	3.50604802336959e-11	4.38134115771102e-10	14.9938627538258
FBP1	1.66018633540373	6.91432692307692	7.36997	4.0979497169139e-11	5.04670518543279e-10	14.8408021191348
SPARCL1	-1.0221	10.0067307692308	-7.35988	4.30732066388619e-11	5.2790162681259e-10	14.7919144176146
RASL12	-1.08153	6.17673076923077	-7.32726	5.05969369261129e-11	6.11526428338787e-10	14.6339784541655
PLTP	1.11891925465839	9.13778846153846	7.30695033743306	5.59243703193024e-11	6.70872874258329e-10	14.5357775332652
APOE	1.94703105590063	10.7069230769231	7.30667439853816	5.60004660488241e-11	6.71522072078403e-10	14.5344437374337
AQP9	1.66678260869565	6.29384615384615	7.28711486346338	6.16643995270476e-11	7.33850957015213e-10	14.4399404312498
IL1B	1.47501863354037	7.01490384615385	7.22681885993828	8.29495980903533e-11	9.59652411985102e-10	14.1491302320787
SLA	1.12375569358178	8.07471153846154	7.22656388088227	8.30535480503278e-11	9.60491335022602e-10	14.1479021274983
TLR2	1.03532919254658	7.47461538461538	7.22490733789401	8.37320406631661e-11	9.67605435106799e-10	14.1399237474263
HPR	-1.34434	5.82865384615385	-7.21903	8.61821207262823e-11	9.93062632975514e-10	14.1116423827019
PVRL4	1.00624844720497	5.03875	7.21734923439683	8.68981192409953e-11	1.00040886785583e-09	14.1035294014543
HP	-1.77908	6.50278846153846	-7.20757	9.11691798624265e-11	1.04446311267963e-09	14.0564816571394
GZMA	1.13489026915114	6.70038461538462	7.20048742986087	9.43956831814054e-11	1.07859599997182e-09	14.0223804178364
MMP1	1.92588819875776	5.97403846153846	7.19976547856811	9.47306330585324e-11	1.08080648337207e-09	14.0189073611835
KCNJ5	1.14329606625259	5.00596153846154	7.19951175575039	9.48486275615894e-11	1.08174877436238e-09	14.0176868163074
FCN1	1.14509109730849	6.99100961538462	7.19885127175297	9.51564712701015e-11	1.08485478477115e-09	14.0145095955302
PDE8B	-1.03559	6.50692307692308	-7.1633	1.132753489487e-10	1.27524503013212e-09	13.8436196208249
TM7SF4	1.32060455486542	5.14788461538462	7.12975488330797	1.33487731317105e-10	1.4842009252776e-09	13.6826645047583
KLHL6	1.12534368530021	5.91533653846154	7.11691937010692	1.42134855236322e-10	1.57404435189945e-09	13.621139308304
SMTN	-1.1001	7.76355769230769	-7.06134	1.8645081695311e-10	2.01923408898341e-09	13.3551527986488
PAQR5	1.17744099378882	5.22461538461538	7.04452513620641	2.02374606346609e-10	2.17874998247802e-09	13.2748437669373
SCRG1	-1.33494	7.84375	-7.0135	2.35373915652137e-10	2.49708840931785e-09	13.1268336806112
VMO1	1.30585921325052	7.21067307692308	6.99420904790863	2.58532365030606e-10	2.71917310882793e-09	13.0348895596197
DACT3	-1.1255	8.67384615384615	-6.99101	2.62588685899355e-10	2.75519735884921e-09	13.0196377223211
VSIG4	1.06493167701863	9.12682692307692	6.98855841032133	2.65731971901921e-10	2.78435345318632e-09	13.0079802094888
MMP12	2.32999585921325	5.95557692307692	6.95018976440469	3.20153825804146e-10	3.3002631557422e-09	12.8254686053788
FAM180B	-1.25118	6.16817307692308	-6.94683	3.25411087583821e-10	3.34993610850272e-09	12.8095147237773
HBA2	1.91126987453417	9.80900639423077	6.94603835719822	3.26666556507155e-10	3.36172784355663e-09	12.8057429960449
SYNM	-1.12171	7.34778846153846	-6.87475	4.61325534839624e-10	4.62749192104067e-09	12.4677097576114
HLA-DQA1	1.52661283643893	7.95413461538462	6.87134129919865	4.68999694890602e-10	4.69061102379294e-09	12.4515551274162
HLA-DRB5	1.16377639751553	9.28269230769231	6.84431219641448	5.34398482109278e-10	5.28756840102554e-09	12.3237425977529
C16orf89	-1.12407	6.29336538461538	-6.80693	6.39945158790427e-10	6.22306950403651e-09	12.1472936079406
SLC31A2	1.0867950310559	7.37990384615385	6.7979329751213	6.68288709102938e-10	6.47807525949593e-09	12.1048721131348
LPL	1.27227743271222	6.78125	6.73832148117414	8.90072860459893e-10	8.44329723210098e-09	11.8243942406419
ANGPTL7	-1.13967	4.76673076923077	-6.7315	9.19683512428381e-10	8.68893322162547e-09	11.792370286446
SGK1	1.0479917184265	8.57673076923077	6.66972435770599	1.23640959961393e-09	1.14096221403213e-08	11.5028329688345
HILPDA	-1.16038	7.44413461538462	-6.61519	1.60422548314172e-09	1.44973396663449e-08	11.2481106062415
CXCR4	1.24380952380953	8.96807692307692	6.61203695244938	1.62849207852541e-09	1.46949045975385e-08	11.2334283883733
GZMK	1.01461697722567	5.81173076923077	6.60467529689129	1.68664429975543e-09	1.51793018953542e-08	11.1991168676447
HLA-DQA2	1.44408695652174	7.39009615384615	6.58168843062567	1.8817554555948e-09	1.67673246399077e-08	11.0920788969315
PLBD1	1.0875734989648	7.71413461538462	6.57981126179509	1.89864017063394e-09	1.69079136617748e-08	11.0833446238377
C11orf96	-1.13899	11.2538	-6.53559	2.34272658521883e-09	2.05629612423947e-08	10.877864323655
TSPAN8	-1.071	5.32057692307692	-6.53485	2.35096702673066e-09	2.06268698100633e-08	10.8744319271503
C15orf48	1.56898964803313	6.57125	6.42959658025298	3.8682594701665e-09	3.24878504264616e-08	10.3877848651484
SPON1	-1.41222	6.18961538461538	-6.35586	5.47277579058777e-09	4.45313426113498e-08	10.0488720760677
DES	-2.15519	9.31211538461539	-6.34169	5.84912528961704e-09	4.73039105608679e-08	9.98392927504255
HAND2	-1.14761	4.96317307692308	-6.29982	7.1166446064634e-09	5.66550180578121e-08	9.79242831877987
APOC1	2.3136066252588	8.04384615384615	6.28983128225312	7.45697213074526e-09	5.90565905865191e-08	9.74682828320621
CD163	1.11052587991719	9.37307692307692	6.22727640829133	9.98427103732039e-09	7.74262480391592e-08	9.46198563985091
HS3ST2	1.53804554865424	6.19557692307692	6.22211827945391	1.02269193555846e-08	7.91472375862541e-08	9.43855569364628
RBPMS2	-1.25678	5.44817307692308	-6.22055	1.03017156481725e-08	7.96453997758764e-08	9.43144556277743
STMN2	1.28573498964803	5.29875	6.06235906075642	2.14253144802673e-08	1.56154807751602e-07	8.71733735436416
C8orf84	-1.22656	6.83365384615385	-6.02079	2.59363225419114e-08	1.8591006458075e-07	8.53113067462861
CRTAC1	1.01263354037267	7.19355769230769	5.98401993626765	3.06973561271118e-08	2.17163005118725e-07	8.36693519350334
SLPI	-1.02417	6.2025	-5.95462	3.51142213189176e-08	2.457352080115e-07	8.23599616412022
ADAMTS8	-1.05677	6.95144230769231	-5.92179	4.07869431502832e-08	2.81310216933127e-07	8.09016259324919
CCL13	1.01099792960662	5.86961538461538	5.88267244246495	4.87306204544077e-08	3.30870083858661e-07	7.91692455343905
CILP	-1.30154	5.35990384615385	-5.87831	4.97050678748597e-08	3.37111796636729e-07	7.89765224008331
TMEM61	-1.01592	5.56769230769231	-5.83618	6.01667429976201e-08	4.02261414781025e-07	7.71175707752921
HBD	1.59417391304348	10.2356730769231	5.82071125975323	6.45266304938138e-08	4.28705481383466e-07	7.64368857407892
CASQ2	-1.29049	6.06009615384615	-5.80244	7.00791108780412e-08	4.62361726142879e-07	7.56338241600465
CNN1	-1.23305	10.6913461538462	-5.77302	8.00197063451918e-08	5.20861122213675e-07	7.43435952006061
CARTPT	-1.0184	4.59461538461538	-5.70395	1.09114994316364e-07	6.94996776389864e-07	7.13282806799505
HTRA4	1.23171014492754	5.44519230769231	5.49867850406356	2.7139495376112e-07	1.6098236104091e-06	6.24797045775072
FHL5	-1.30357	6.49913461538462	-5.43363	3.60995526706166e-07	2.09573576343914e-06	5.97126659287483
MARCO	1.64004554865425	7.88125	5.36537621648939	4.86088811583934e-07	2.74832671153507e-06	5.68288507241346
SAA1	-1.37836	6.29894230769231	-5.10706	1.47235556939872e-06	7.68866041145248e-06	4.61057170503265
ACTG2	-1.04204	8.28778846153846	-4.94674	2.88601435589309e-06	1.43334334574053e-05	3.96095720273495
RASD1	-1.05942	7.13682692307692	-4.93692	3.00620124864525e-06	1.48578895100464e-05	3.92161734907881
ACTA1	-1.17776	5.31317307692308	-4.66869	9.01017329311837e-06	4.06942845229769e-05	2.86525971056599
SDS	1.11415320910973	6.24576923076923	4.41473095049874	2.46416903704509e-05	0.000102254815642911	1.90091951537093
MUSTN1	-1.07469	7.97326923076923	-4.17225	6.23624682059264e-05	0.000240401571229356	1.01488435141364
ITLN1	-1.45284	7.88038461538462	-3.9564	0.000138614895960928	0.000500915379206408	0.256345760387318
FOSB	1.0147453416149	8.09067307692308	3.34101504816916	0.00115729691133419	0.00347007358477966	-1.737

## Sheet: TableS2
Table S2 Characteristic gene expression profiles of various cell types in the GSE159677 dataset
The FindAllMarkers function (Wilcoxon rank-sum test) was employed to determine the DEGs in each of the eight cell clusters using the PA group as the reference.
	p_val	avg_log2FC	pct.1	pct.2	p_val_adj	cluster	gene
AIF1	0	6.67922721469083	0.975	0.054	0	Macrophages	AIF1
FCER1G	0	4.72952799881262	0.977	0.09	0	Macrophages	FCER1G
LYZ	0	7.07777970735428	0.937	0.061	0	Macrophages	LYZ
TYROBP	0	4.83920163186842	0.989	0.116	0	Macrophages	TYROBP
CD68	0	5.65295588388157	0.936	0.081	0	Macrophages	CD68
SPI1	0	5.78958097265497	0.861	0.022	0	Macrophages	SPI1
C5AR1	0	7.35934513501342	0.851	0.014	0	Macrophages	C5AR1
CD14	0	6.27269595485215	0.911	0.088	0	Macrophages	CD14
PLEK	0	4.06627237199296	0.895	0.104	0	Macrophages	PLEK
MS4A7	0	6.65846251345168	0.807	0.018	0	Macrophages	MS4A7
MNDA	0	5.86346150573362	0.804	0.027	0	Macrophages	MNDA
LST1	0	5.06628063254353	0.812	0.039	0	Macrophages	LST1
PLAUR	0	4.87740980272049	0.877	0.12	0	Macrophages	PLAUR
IGSF6	0	6.95670986780783	0.759	0.012	0	Macrophages	IGSF6
FCGR2A	0	5.93768241277614	0.772	0.029	0	Macrophages	FCGR2A
CD83	0	2.58071929961243	0.863	0.131	0	Macrophages	CD83
CYBB	0	5.38327707224994	0.762	0.031	0	Macrophages	CYBB
MS4A6A	0	6.72338760179347	0.742	0.023	0	Macrophages	MS4A6A
FCGR3A	0	4.31835178265822	0.753	0.047	0	Macrophages	FCGR3A
HMOX1	0	5.52723800986151	0.758	0.053	0	Macrophages	HMOX1
MAFB	0	3.88762925298466	0.831	0.127	0	Macrophages	MAFB
CLEC7A	0	6.51934140943162	0.712	0.011	0	Macrophages	CLEC7A
SERPINA1	0	6.81469019285182	0.703	0.01	0	Macrophages	SERPINA1
CPVL	0	5.29697319061265	0.742	0.053	0	Macrophages	CPVL
IFI30	0	5.15089203970311	0.718	0.029	0	Macrophages	IFI30
SGK1	0	3.55521513831532	0.83	0.148	0	Macrophages	SGK1
TYMP	0	3.26943620461968	0.933	0.254	0	Macrophages	TYMP
CXCL16	0	4.32302691236489	0.733	0.056	0	Macrophages	CXCL16
CTSS	0	3.82790199476482	0.955	0.279	0	Macrophages	CTSS
CTSB	0	4.15536379233569	0.94	0.275	0	Macrophages	CTSB
PILRA	0	6.54792887460193	0.67	0.01	0	Macrophages	PILRA
MSR1	0	7.0674014217972	0.668	0.008	0	Macrophages	MSR1
GRN	0	3.07830513424244	0.914	0.254	0	Macrophages	GRN
PTPRE	0	3.00933628949067	0.815	0.156	0	Macrophages	PTPRE
CD163	0	7.1687434265572	0.665	0.008	0	Macrophages	CD163
C1orf162	0	3.10828667453065	0.75	0.096	0	Macrophages	C1orf162
LILRB4	0	7.09777249786135	0.657	0.006	0	Macrophages	LILRB4
RNF130	0	2.85895413764871	0.851	0.204	0	Macrophages	RNF130
CTSH	0	2.5524179046381	0.828	0.184	0	Macrophages	CTSH
S100A9	0	7.16993176578362	0.673	0.034	0	Macrophages	S100A9
CD86	0	5.05159487145028	0.651	0.016	0	Macrophages	CD86
ARRB2	0	2.3210447106989	0.747	0.127	0	Macrophages	ARRB2
BCL2A1	0	3.2886552322442	0.717	0.098	0	Macrophages	BCL2A1
C3AR1	0	5.22988083909667	0.638	0.021	0	Macrophages	C3AR1
GLUL	0	2.87756568505365	0.903	0.288	0	Macrophages	GLUL
FCGRT	0	2.66681871117936	0.931	0.32	0	Macrophages	FCGRT
VAMP8	0	2.24874506632118	0.922	0.314	0	Macrophages	VAMP8
RNASE6	0	4.93625692922816	0.625	0.018	0	Macrophages	RNASE6
LYN	0	3.15233077230652	0.678	0.073	0	Macrophages	LYN
PYCARD	0	2.34361180424168	0.851	0.246	0	Macrophages	PYCARD
GK	0	4.85148206546359	0.633	0.029	0	Macrophages	GK
LY86	0	3.90675814989554	0.634	0.032	0	Macrophages	LY86
EFHD2	0	2.00130565850686	0.862	0.262	0	Macrophages	EFHD2
TMEM176B	0	3.93517734526574	0.656	0.056	0	Macrophages	TMEM176B
RNASET2	0	2.39649716295073	0.911	0.313	0	Macrophages	RNASET2
FCGR1A	0	6.56283508106163	0.604	0.012	0	Macrophages	FCGR1A
ADAP2	0	5.79944891175275	0.604	0.013	0	Macrophages	ADAP2
NCF2	0	5.99138684692056	0.599	0.01	0	Macrophages	NCF2
BLVRB	0	2.98519780248886	0.845	0.257	0	Macrophages	BLVRB
CSF1R	0	7.13564475291593	0.592	0.005	0	Macrophages	CSF1R
ZEB2	0	2.09926344381816	0.803	0.219	0	Macrophages	ZEB2
ASAH1	0	2.49094920376431	0.849	0.268	0	Macrophages	ASAH1
PHACTR1	0	3.83817726607499	0.638	0.058	0	Macrophages	PHACTR1
RGS2	0	2.88953578492532	0.783	0.205	0	Macrophages	RGS2
NAMPT	0	2.99036735391927	0.904	0.326	0	Macrophages	NAMPT
MS4A4A	0	6.5388977542052	0.589	0.011	0	Macrophages	MS4A4A
HLA-DMA	0	3.15668634904933	0.813	0.236	0	Macrophages	HLA-DMA
HLA-DMB	0	3.38288543047972	0.672	0.101	0	Macrophages	HLA-DMB
HLA-DRB5	0	3.12120179496966	0.915	0.346	0	Macrophages	HLA-DRB5
CAPG	0	2.40696419535484	0.751	0.183	0	Macrophages	CAPG
CCL3	0	3.78475740980991	0.701	0.134	0	Macrophages	CCL3
LAIR1	0	3.47669142730029	0.61	0.043	0	Macrophages	LAIR1
TNFSF13B	0	3.36768123767746	0.633	0.067	0	Macrophages	TNFSF13B
CXCL8	0	6.40969096840891	0.599	0.033	0	Macrophages	CXCL8
ITGB2	0	1.56079103850873	0.882	0.318	0	Macrophages	ITGB2
NINJ1	0	2.58323816959878	0.753	0.19	0	Macrophages	NINJ1
CTSZ	0	2.84309183599942	0.932	0.375	0	Macrophages	CTSZ
H2AFY	0	2.28882146205699	0.861	0.304	0	Macrophages	H2AFY
MFSD1	0	2.90664186085031	0.674	0.12	0	Macrophages	MFSD1
HLA-DQB1	0	3.10007373451846	0.791	0.237	0	Macrophages	HLA-DQB1
NAGK	0	2.34333607489166	0.728	0.176	0	Macrophages	NAGK
NCF4	0	2.78598414171633	0.62	0.069	0	Macrophages	NCF4
FPR1	0	6.88794112933551	0.553	0.005	0	Macrophages	FPR1
RAB20	0	3.97101905189416	0.591	0.044	0	Macrophages	RAB20
IER3	0	2.41714820644201	0.85	0.304	0	Macrophages	IER3
MARCKS	0	1.9535496461764	0.836	0.292	0	Macrophages	MARCKS
RASGEF1B	0	2.1392525741422	0.672	0.13	0	Macrophages	RASGEF1B
LY96	0	2.48764972616355	0.686	0.144	0	Macrophages	LY96
CD36	0	5.03903210817485	0.571	0.031	0	Macrophages	CD36
VSIG4	0	7.03406765228547	0.546	0.007	0	Macrophages	VSIG4
CEBPB	0	2.78433448853063	0.921	0.383	0	Macrophages	CEBPB
HNMT	0	3.02168506828956	0.625	0.088	0	Macrophages	HNMT
RAB32	0	2.58136784189692	0.68	0.143	0	Macrophages	RAB32
LGALS9	0	2.75742360013996	0.61	0.087	0	Macrophages	LGALS9
ATF3	0	1.67080859629343	0.817	0.294	0	Macrophages	ATF3
ARHGAP18	0	1.84127229278699	0.724	0.201	0	Macrophages	ARHGAP18
KLF4	0	1.68355602919203	0.722	0.201	0	Macrophages	KLF4
AC020656.1	0	7.28576823273148	0.526	0.006	0	Macrophages	AC020656.1
LAPTM5	0	1.45974896898419	0.949	0.433	0	Macrophages	LAPTM5
CCDC88A	0	2.46194197142822	0.653	0.137	0	Macrophages	CCDC88A
IL1RN	0	7.32352460203151	0.524	0.008	0	Macrophages	IL1RN
ITGAX	0	5.13026771764839	0.528	0.012	0	Macrophages	ITGAX
CEBPD	0	2.11661272200395	0.953	0.439	0	Macrophages	CEBPD
METRNL	0	1.68251478574496	0.832	0.318	0	Macrophages	METRNL
EMILIN2	0	3.42246662467496	0.556	0.044	0	Macrophages	EMILIN2
HLA-DRA	0	3.61343078170814	0.95	0.44	0	Macrophages	HLA-DRA
TBXAS1	0	4.19999127000438	0.533	0.023	0	Macrophages	TBXAS1
FBP1	0	5.49934790907898	0.535	0.025	0	Macrophages	FBP1
OLR1	0	7.15510185011379	0.513	0.005	0	Macrophages	OLR1
HCK	0	6.0433586808437	0.514	0.006	0	Macrophages	HCK
CTSL	0	3.85638379429872	0.768	0.262	0	Macrophages	CTSL
TGFBI	0	3.4624065990877	0.554	0.049	0	Macrophages	TGFBI
PLIN2	0	2.88290729293302	0.778	0.273	0	Macrophages	PLIN2
FAM49B	0	1.23398100303683	0.77	0.266	0	Macrophages	FAM49B
PDXK	0	2.66618973585996	0.625	0.121	0	Macrophages	PDXK
RAB31	0	2.25647204294908	0.628	0.128	0	Macrophages	RAB31
SLC11A1	0	5.62531861166659	0.512	0.013	0	Macrophages	SLC11A1
ATP6V0D1	0	1.90121263284778	0.698	0.199	0	Macrophages	ATP6V0D1
IFNGR2	0	2.3236994947605	0.654	0.156	0	Macrophages	IFNGR2
RASSF4	0	4.01486509414438	0.54	0.043	0	Macrophages	RASSF4
BASP1	0	2.86662003080928	0.621	0.124	0	Macrophages	BASP1
HAVCR2	0	3.99340743698662	0.518	0.021	0	Macrophages	HAVCR2
HLA-DQA1	0	3.65179931540736	0.694	0.197	0	Macrophages	HLA-DQA1
IL1B	0	7.24413178063209	0.511	0.015	0	Macrophages	IL1B
TIMP2	0	1.20775580799109	0.799	0.305	0	Macrophages	TIMP2
GCA	0	2.78154521123417	0.595	0.101	0	Macrophages	GCA
GPR183	0	2.07924725963637	0.788	0.295	0	Macrophages	GPR183
PSAP	0	2.77216382568789	0.969	0.476	0	Macrophages	PSAP
SLC31A2	0	3.67077159521908	0.531	0.039	0	Macrophages	SLC31A2
TLR2	0	6.03801973273747	0.501	0.009	0	Macrophages	TLR2
CSTA	0	6.54237335834221	0.498	0.007	0	Macrophages	CSTA
AP2S1	0	1.76179268497394	0.862	0.371	0	Macrophages	AP2S1
ATP6V1B2	0	2.90275223718457	0.573	0.082	0	Macrophages	ATP6V1B2
HBEGF	0	3.68420802891064	0.556	0.067	0	Macrophages	HBEGF
INSIG1	0	3.30981047245892	0.629	0.142	0	Macrophages	INSIG1
GRB2	0	1.51562027681044	0.874	0.388	0	Macrophages	GRB2
NPC2	0	2.40838979240965	0.972	0.487	0	Macrophages	NPC2
FABP5	0	4.22582742706597	0.74	0.256	0	Macrophages	FABP5
THBD	0	2.42370166506987	0.653	0.169	0	Macrophages	THBD
SAMHD1	0	1.48782126093789	0.744	0.26	0	Macrophages	SAMHD1
TMEM176A	0	3.46952081585925	0.528	0.046	0	Macrophages	TMEM176A
PLBD1	0	3.57128883324453	0.534	0.052	0	Macrophages	PLBD1
F13A1	0	7.07799458994352	0.491	0.01	0	Macrophages	F13A1
C1QC	0	7.29408943756431	0.508	0.028	0	Macrophages	C1QC
C15orf48	0	6.55022564076019	0.495	0.015	0	Macrophages	C15orf48
DSE	0	3.04898644409565	0.547	0.069	0	Macrophages	DSE
APLP2	0	1.53572620265203	0.81	0.333	0	Macrophages	APLP2
AP1S2	0	2.08918252713999	0.701	0.224	0	Macrophages	AP1S2
CD300A	0	2.93416175430069	0.515	0.039	0	Macrophages	CD300A
IL18	0	3.96251604595031	0.503	0.027	0	Macrophages	IL18
C1QA	0	6.81834307079113	0.521	0.047	0	Macrophages	C1QA
MAP3K8	0	1.63529355814702	0.708	0.235	0	Macrophages	MAP3K8
HCLS1	0	1.10197263889307	0.717	0.245	0	Macrophages	HCLS1
CNPY3	0	1.48922151386874	0.689	0.217	0	Macrophages	CNPY3
CST3	0	1.98232010366094	0.988	0.516	0	Macrophages	CST3
PLSCR1	0	1.63900079507926	0.757	0.287	0	Macrophages	PLSCR1
NPL	0	5.22266221963145	0.484	0.014	0	Macrophages	NPL
TREM1	0	6.49448017224363	0.475	0.005	0	Macrophages	TREM1
THEMIS2	0	3.49850245664196	0.497	0.029	0	Macrophages	THEMIS2
BRI3	0	2.04774980814661	0.951	0.484	0	Macrophages	BRI3
CHMP1B	0	2.47140583278952	0.683	0.218	0	Macrophages	CHMP1B
SOD2	0	2.0132774544344	0.767	0.302	0	Macrophages	SOD2
MPP1	0	3.08549862011616	0.538	0.073	0	Macrophages	MPP1
SMCO4	0	3.02884816065538	0.531	0.068	0	Macrophages	SMCO4
TNFRSF1B	0	1.44940343548393	0.656	0.194	0	Macrophages	TNFRSF1B
PPT1	0	2.02692665753847	0.658	0.196	0	Macrophages	PPT1
ATP6V0B	0	2.00553149041067	0.941	0.479	0	Macrophages	ATP6V0B
FERMT3	0	1.37731384853664	0.615	0.153	0	Macrophages	FERMT3
SHTN1	0	4.14418540081132	0.491	0.029	0	Macrophages	SHTN1
CREG1	0	2.14297358231654	0.643	0.182	0	Macrophages	CREG1
STXBP2	0	2.4409926876636	0.543	0.082	0	Macrophages	STXBP2
BNIP3L	0	1.73762661386126	0.818	0.36	0	Macrophages	BNIP3L
MGAT1	0	1.62130189093372	0.687	0.231	0	Macrophages	MGAT1
PPIF	0	3.44518002291475	0.513	0.057	0	Macrophages	PPIF
LILRB2	0	7.15468175303725	0.459	0.003	0	Macrophages	LILRB2
QKI	0	1.42162684965242	0.746	0.292	0	Macrophages	QKI
FGL2	0	2.04316402856244	0.645	0.191	0	Macrophages	FGL2
BID	0	2.00483808519424	0.566	0.113	0	Macrophages	BID
LAP3	0	1.58428435127154	0.739	0.288	0	Macrophages	LAP3
RGS10	0	1.31391321159441	0.793	0.342	0	Macrophages	RGS10
RNF149	0	1.38514114126273	0.678	0.229	0	Macrophages	RNF149
UCP2	0	1.05761201929369	0.673	0.224	0	Macrophages	UCP2
LACTB	0	1.62735266510372	0.623	0.174	0	Macrophages	LACTB
SLC16A3	0	2.13153862265719	0.542	0.094	0	Macrophages	SLC16A3
PLEKHO1	0	1.48101409899778	0.662	0.215	0	Macrophages	PLEKHO1
FCN1	0	7.84665099100382	0.455	0.008	0	Macrophages	FCN1
MRC1	0	6.50888230002282	0.458	0.011	0	Macrophages	MRC1
SKAP2	0	1.75011371240272	0.572	0.125	0	Macrophages	SKAP2
CXCL2	0	2.63624931020649	0.535	0.089	0	Macrophages	CXCL2
OTUD1	0	3.1864231968392	0.538	0.092	0	Macrophages	OTUD1
RHOG	0	1.10082746668153	0.765	0.319	0	Macrophages	RHOG
C1QB	0	6.77923087168753	0.49	0.048	0	Macrophages	C1QB
HIF1A	0	1.58354724039682	0.745	0.304	0	Macrophages	HIF1A
ZNF331	0	1.70774482796266	0.738	0.297	0	Macrophages	ZNF331
OGFRL1	0	2.98019357728937	0.5	0.06	0	Macrophages	OGFRL1
M6PR	0	1.23396432294838	0.711	0.272	0	Macrophages	M6PR
LITAF	0	1.56426576128387	0.849	0.413	0	Macrophages	LITAF
MPEG1	0	6.14874174343586	0.437	0.005	0	Macrophages	MPEG1
CD84	0	2.1503615633272	0.506	0.075	0	Macrophages	CD84
COTL1	0	1.35356492908481	0.878	0.447	0	Macrophages	COTL1
FAM96A	0	1.61759382036364	0.58	0.149	0	Macrophages	FAM96A
ATG3	0	1.41266899015299	0.687	0.257	0	Macrophages	ATG3
CTSD	0	3.09435207865537	0.893	0.465	0	Macrophages	CTSD
2025-03-01	0	3.58703790835346	0.449	0.022	0	Macrophages	2025-03-01
EIF4EBP1	0	1.74337166242466	0.575	0.149	0	Macrophages	EIF4EBP1
C4orf48	0	1.23887029009588	0.609	0.184	0	Macrophages	C4orf48
GLRX	0	1.20692270900071	0.717	0.292	0	Macrophages	GLRX
PTPN6	0	1.25707491355017	0.553	0.129	0	Macrophages	PTPN6
SLC7A7	0	4.67928343216744	0.443	0.019	0	Macrophages	SLC7A7
ABCA1	0	3.10459605688579	0.485	0.063	0	Macrophages	ABCA1
ATP2B1	0	1.07269871714117	0.731	0.309	0	Macrophages	ATP2B1
SMIM25	0	6.76511260217191	0.426	0.005	0	Macrophages	SMIM25
RNF13	0	1.34002697725179	0.699	0.278	0	Macrophages	RNF13
ETS2	0	1.21897117522076	0.699	0.278	0	Macrophages	ETS2
DAB2	0	2.57447688086884	0.592	0.172	0	Macrophages	DAB2
FCGR2B	0	4.70263209519493	0.439	0.02	0	Macrophages	FCGR2B
CXCL3	0	4.99868100368048	0.466	0.048	0	Macrophages	CXCL3
EPB41L3	0	3.08306939601759	0.474	0.056	0	Macrophages	EPB41L3
NANS	0	1.35644407578907	0.639	0.222	0	Macrophages	NANS
CCL3L1	0	4.6168540935398	0.467	0.05	0	Macrophages	CCL3L1
HLA-DRB1	0	3.37347803996542	0.964	0.547	0	Macrophages	HLA-DRB1
SLC8A1	0	3.65918337799387	0.451	0.036	0	Macrophages	SLC8A1
LILRB3	0	5.83528961612531	0.421	0.006	0	Macrophages	LILRB3
GSTO1	0	1.68460881038194	0.851	0.437	0	Macrophages	GSTO1
FUOM	0	2.23724679839135	0.504	0.091	0	Macrophages	FUOM
RAB5C	0	1.20986123580396	0.783	0.37	0	Macrophages	RAB5C
RBM47	0	5.96277052320691	0.418	0.005	0	Macrophages	RBM47
HEXB	0	1.55998747580503	0.613	0.2	0	Macrophages	HEXB
TPP1	0	1.99917424849727	0.522	0.11	0	Macrophages	TPP1
ALOX5	0	3.72756960183838	0.431	0.019	0	Macrophages	ALOX5
NR4A2	0	1.20259646189917	0.76	0.349	0	Macrophages	NR4A2
PTAFR	0	5.12929116564227	0.422	0.011	0	Macrophages	PTAFR
TALDO1	0	1.48268246166204	0.832	0.421	0	Macrophages	TALDO1
UNC93B1	0	2.62779208155721	0.474	0.063	0	Macrophages	UNC93B1
SLC43A2	0	4.72923594503883	0.428	0.017	0	Macrophages	SLC43A2
APOC1	0	5.67048096470126	0.458	0.051	0	Macrophages	APOC1
ATP6V1F	0	1.79999343989474	0.896	0.49	0	Macrophages	ATP6V1F
CMTM6	0	1.02808650042809	0.694	0.288	0	Macrophages	CMTM6
SYK	0	4.02242429967678	0.421	0.016	0	Macrophages	SYK
PLTP	0	3.73940524956787	0.523	0.119	0	Macrophages	PLTP
HSBP1	0	1.0994814018058	0.759	0.356	0	Macrophages	HSBP1
UBE2D1	0	1.50154	0.586	0.183	0	Macrophages	UBE2D1
TWF2	0	1.12794848553971	0.661	0.259	0	Macrophages	TWF2
GAA	0	2.43681832896728	0.494	0.092	0	Macrophages	GAA
TKT	0	1.71895	0.762	0.361	0	Macrophages	TKT
IRF8	0	2.40763369541511	0.453	0.052	0	Macrophages	IRF8
LAMTOR2	0	1.24579522089611	0.681	0.281	0	Macrophages	LAMTOR2
IFNGR1	0	1.19718843186086	0.791	0.391	0	Macrophages	IFNGR1
NR4A3	0	3.05964704898466	0.453	0.053	0	Macrophages	NR4A3
NABP1	0	1.52107330438102	0.533	0.134	0	Macrophages	NABP1
S100A8	0	6.81574451294056	0.424	0.025	0	Macrophages	S100A8
ATP1B3	0	1.81799790418547	0.738	0.339	0	Macrophages	ATP1B3
SNX2	0	1.12785185393914	0.702	0.304	0	Macrophages	SNX2
SERPINB1	0	1.22286493918692	0.815	0.419	0	Macrophages	SERPINB1
PLEKHB2	0	1.60489788050232	0.532	0.137	0	Macrophages	PLEKHB2
HLA-DPB1	0	3.39228	0.875	0.481	0	Macrophages	HLA-DPB1
NFIL3	0	1.85712041532141	0.531	0.137	0	Macrophages	NFIL3
AKR1A1	0	1.31865870724067	0.7	0.306	0	Macrophages	AKR1A1
CD4	0	2.05700016005215	0.461	0.068	0	Macrophages	CD4
MXD1	0	3.17787330870982	0.446	0.054	0	Macrophages	MXD1
LIPA	0	2.48814881282577	0.513	0.122	0	Macrophages	LIPA
NCKAP1L	0	1.90607859317591	0.462	0.071	0	Macrophages	NCKAP1L
LRRC25	0	6.78741136359842	0.394	0.003	0	Macrophages	LRRC25
COMT	0	1.05601730456449	0.708	0.317	0	Macrophages	COMT
SPP1	0	6.32638688427887	0.487	0.097	0	Macrophages	SPP1
STX11	0	1.8626990007174	0.478	0.088	0	Macrophages	STX11
HLA-DPA1	0	3.53906945424101	0.9	0.511	0	Macrophages	HLA-DPA1
VEGFA	0	3.23484149365452	0.439	0.05	0	Macrophages	VEGFA
SYNGR2	0	1.03796650849482	0.647	0.259	0	Macrophages	SYNGR2
DRAM2	0	1.46553014310917	0.545	0.159	0	Macrophages	DRAM2
SAT1	0	3.08923119647248	0.993	0.607	0	Macrophages	SAT1
BLOC1S1	0	1.06803636953619	0.823	0.437	0	Macrophages	BLOC1S1
MARCO	0	6.96363205460928	0.39	0.005	0	Macrophages	MARCO
RBPJ	0	1.11987727482646	0.674	0.29	0	Macrophages	RBPJ
PLD3	0	1.91105826635113	0.608	0.224	0	Macrophages	PLD3
PLIN3	0	1.60350967635604	0.556	0.173	0	Macrophages	PLIN3
LIMS1	0	1.23736894203473	0.743	0.36	0	Macrophages	LIMS1
VMP1	0	1.36913240360023	0.706	0.323	0	Macrophages	VMP1
AOAH	0	2.20053142437975	0.441	0.059	0	Macrophages	AOAH
FOLR2	0	6.66278472737044	0.394	0.012	0	Macrophages	FOLR2
ACP5	0	3.14928084127998	0.441	0.059	0	Macrophages	ACP5
CSF2RA	0	6.46927622352318	0.385	0.004	0	Macrophages	CSF2RA
SNX10	0	2.00905008756154	0.446	0.066	0	Macrophages	SNX10
VMO1	0	5.71683716000793	0.393	0.013	0	Macrophages	VMO1
PGLS	0	1.01265448184668	0.788	0.409	0	Macrophages	PGLS
LAMP2	0	1.3083194809853	0.595	0.216	0	Macrophages	LAMP2
RAB11FIP1	0	1.02979538569161	0.61	0.231	0	Macrophages	RAB11FIP1
RAP2B	0	1.15642670958441	0.56	0.182	0	Macrophages	RAP2B
USF2	0	1.06393665056732	0.65	0.272	0	Macrophages	USF2
NUP214	0	2.16401749519418	0.467	0.09	0	Macrophages	NUP214
SCAMP2	0	1.05828188547068	0.614	0.237	0	Macrophages	SCAMP2
RNF181	0	1.01250694847013	0.714	0.337	0	Macrophages	RNF181
BMP2K	0	2.69060489391524	0.431	0.055	0	Macrophages	BMP2K
WAS	0	1.05284528169982	0.507	0.133	0	Macrophages	WAS
ACSL1	0	3.90495147455484	0.395	0.025	0	Macrophages	ACSL1
PLXDC2	0	1.35055263474368	0.537	0.167	0	Macrophages	PLXDC2
SDCBP	0	1.22336379238515	0.913	0.545	0	Macrophages	SDCBP
SMS	0	1.30601844138833	0.557	0.19	0	Macrophages	SMS
JAML	0	2.72385117510636	0.417	0.051	0	Macrophages	JAML
ZFYVE16	0	1.83902218200003	0.502	0.137	0	Macrophages	ZFYVE16
RHOQ	0	1.37897309412672	0.543	0.18	0	Macrophages	RHOQ
BLVRA	0	1.5578307334689	0.524	0.161	0	Macrophages	BLVRA
GRINA	0	1.87591114707922	0.483	0.12	0	Macrophages	GRINA
TMEM70	0	1.38585455264551	0.566	0.204	0	Macrophages	TMEM70
LGMN	0	3.59946840018773	0.492	0.13	0	Macrophages	LGMN
ATP6AP1	0	1.28392308649305	0.558	0.197	0	Macrophages	ATP6AP1
ZNF385A	0	3.66873839067245	0.39	0.029	0	Macrophages	ZNF385A
APOE	0	2.9167554225591	0.506	0.145	0	Macrophages	APOE
ANXA5	0	1.39472179782302	0.931	0.571	0	Macrophages	ANXA5
LPCAT2	0	2.38306980091622	0.437	0.077	0	Macrophages	LPCAT2
ATP2B1-AS1	0	2.11610960214055	0.469	0.11	0	Macrophages	ATP2B1-AS1
ATOX1	0	1.09045479280202	0.681	0.323	0	Macrophages	ATOX1
NCOA4	0	1.46752072691684	0.528	0.17	0	Macrophages	NCOA4
CD33	0	4.84809035453914	0.366	0.008	0	Macrophages	CD33
BACH1	0	1.61341831584121	0.494	0.136	0	Macrophages	BACH1
ETF1	0	1.21897838542101	0.544	0.187	0	Macrophages	ETF1
GPNMB	0	2.52921932002037	0.485	0.128	0	Macrophages	GPNMB
SRA1	0	1.17956304920053	0.572	0.217	0	Macrophages	SRA1
PARVG	0	1.39642509108362	0.44	0.085	0	Macrophages	PARVG
ARL8B	0	1.30421181448038	0.527	0.173	0	Macrophages	ARL8B
RALA	0	1.38544626796468	0.596	0.242	0	Macrophages	RALA
CPM	0	3.26291716234676	0.376	0.022	0	Macrophages	CPM
CASP1	0	1.21198709883891	0.532	0.179	0	Macrophages	CASP1
CARD16	0	1.12160533106511	0.603	0.25	0	Macrophages	CARD16
EPSTI1	0	1.86050074936619	0.456	0.104	0	Macrophages	EPSTI1
RAB10	0	1.08235985322103	0.603	0.251	0	Macrophages	RAB10
KCTD12	0	1.95416719626732	0.456	0.106	0	Macrophages	KCTD12
CD302	0	1.69871498323331	0.494	0.144	0	Macrophages	CD302
TCIRG1	0	1.59833003999101	0.469	0.119	0	Macrophages	TCIRG1
CEP170	0	1.76910194930254	0.471	0.122	0	Macrophages	CEP170
PABPC4	0	1.29325597639295	0.542	0.194	0	Macrophages	PABPC4
TMEM167A	0	1.10985123948092	0.604	0.256	0	Macrophages	TMEM167A
GLIPR2	0	1.2012129972371	0.571	0.223	0	Macrophages	GLIPR2
TUBA1C	0	1.11055429624196	0.684	0.338	0	Macrophages	TUBA1C
IL13RA1	0	1.72899329191361	0.482	0.136	0	Macrophages	IL13RA1
JDP2	0	2.16839638181717	0.446	0.1	0	Macrophages	JDP2
CTSA	0	1.02686915718966	0.618	0.272	0	Macrophages	CTSA
SFT2D1	0	1.01397747589657	0.538	0.193	0	Macrophages	SFT2D1
FCGR1B	0	7.11134676679784	0.348	0.003	0	Macrophages	FCGR1B
DBI	0	1.44302576149202	0.899	0.554	0	Macrophages	DBI
FPR3	0	6.8274120551836	0.348	0.003	0	Macrophages	FPR3
P2RY13	0	7.09499337627665	0.346	0.002	0	Macrophages	P2RY13
ZFAND5	0	1.30205910659274	0.721	0.377	0	Macrophages	ZFAND5
LAT2	0	2.1252373821254	0.387	0.044	0	Macrophages	LAT2
GLA	0	2.65010625722497	0.41	0.067	0	Macrophages	GLA
CAT	0	1.16450629124685	0.534	0.192	0	Macrophages	CAT
SIRPA	0	3.31526414141706	0.379	0.038	0	Macrophages	SIRPA
MCOLN1	0	2.77096748418392	0.395	0.054	0	Macrophages	MCOLN1
FGR	0	3.37994935669529	0.373	0.032	0	Macrophages	FGR
ALDH2	0	1.31068507847998	0.586	0.245	0	Macrophages	ALDH2
ANPEP	0	4.52303660328197	0.361	0.021	0	Macrophages	ANPEP
GNA13	0	1.57176641233083	0.44	0.1	0	Macrophages	GNA13
NAIP	0	3.28811190529796	0.369	0.031	0	Macrophages	NAIP
TFEC	0	4.64824835843302	0.346	0.008	0	Macrophages	TFEC
PAK1	0	2.57788293311164	0.385	0.048	0	Macrophages	PAK1
CNDP2	0	1.58947115887757	0.453	0.116	0	Macrophages	CNDP2
STX7	0	1.3505424259819	0.504	0.168	0	Macrophages	STX7
CSTB	0	3.30814665679638	0.924	0.589	0	Macrophages	CSTB
CLEC4A	0	5.85081171959302	0.34	0.005	0	Macrophages	CLEC4A
CYFIP1	0	1.95096571967847	0.443	0.108	0	Macrophages	CYFIP1
ADA2	0	2.70714748280556	0.371	0.036	0	Macrophages	ADA2
TNFAIP2	0	2.58746669178848	0.404	0.07	0	Macrophages	TNFAIP2
RB1	0	1.68877922484965	0.484	0.15	0	Macrophages	RB1
MTSS1	0	2.25841691018659	0.406	0.073	0	Macrophages	MTSS1
TFRC	0	2.55121055864521	0.42	0.087	0	Macrophages	TFRC
FAM49A	0	3.01097195587426	0.363	0.031	0	Macrophages	FAM49A
FOSL2	0	1.07312706802106	0.542	0.211	0	Macrophages	FOSL2
OAS1	0	1.92204431893579	0.416	0.086	0	Macrophages	OAS1
UPP1	0	1.07528111527241	0.562	0.233	0	Macrophages	UPP1
GPR34	0	5.43872420181858	0.338	0.009	0	Macrophages	GPR34
TET2	0	2.10718622202019	0.405	0.078	0	Macrophages	TET2
TMED5	0	1.03623766711163	0.508	0.182	0	Macrophages	TMED5
LGALS3	0	1.53741191965414	0.88	0.554	0	Macrophages	LGALS3
CCR1	0	4.44042193361507	0.335	0.01	0	Macrophages	CCR1
CISD2	0	1.06263114412735	0.5	0.175	0	Macrophages	CISD2
RIPK2	0	1.8048468387886	0.415	0.09	0	Macrophages	RIPK2
PEA15	0	1.24907299453698	0.529	0.206	0	Macrophages	PEA15
CYB5R4	0	1.72790627062989	0.399	0.076	0	Macrophages	CYB5R4
RUNX1	0	1.82617354829263	0.409	0.086	0	Macrophages	RUNX1
NRP2	0	1.86344030640974	0.424	0.103	0	Macrophages	NRP2
KYNU	0	3.77818735411967	0.336	0.017	0	Macrophages	KYNU
LILRB1	0	4.51056177240631	0.327	0.008	0	Macrophages	LILRB1
ATP13A3	0	1.68038401488338	0.419	0.1	0	Macrophages	ATP13A3
HOMER3	0	2.10311826637698	0.405	0.087	0	Macrophages	HOMER3
CYTH4	0	2.03697201080456	0.368	0.05	0	Macrophages	CYTH4
MX2	0	1.71929192623576	0.41	0.093	0	Macrophages	MX2
ASGR1	0	4.1089926283869	0.34	0.024	0	Macrophages	ASGR1
DSC2	0	5.32330323328477	0.324	0.008	0	Macrophages	DSC2
RIT1	0	1.11174496618647	0.485	0.169	0	Macrophages	RIT1
CSF3R	0	5.33213216723023	0.321	0.006	0	Macrophages	CSF3R
SLAMF8	0	5.00614578396741	0.323	0.008	0	Macrophages	SLAMF8
VMA21	0	1.16931432522514	0.47	0.155	0	Macrophages	VMA21
2025-03-02	0	1.07263878650103	0.548	0.235	0	Macrophages	2025-03-02
CXorf21	0	4.54714540524203	0.324	0.011	0	Macrophages	CXorf21
CD93	0	1.64533987802367	0.416	0.103	0	Macrophages	CD93
MYO9B	0	1.34479460743447	0.425	0.112	0	Macrophages	MYO9B
GPCPD1	0	1.17798716899172	0.505	0.193	0	Macrophages	GPCPD1
MFSD12	0	1.95423873520423	0.383	0.071	0	Macrophages	MFSD12
EIF4E2	0	1.05083571269759	0.498	0.187	0	Macrophages	EIF4E2
TREM2	0	6.78070771892588	0.313	0.004	0	Macrophages	TREM2
GNG5	0	1.00231747485295	0.933	0.626	0	Macrophages	GNG5
ELL2	0	1.83946123934531	0.401	0.094	0	Macrophages	ELL2
HEXA	0	1.15269603793171	0.51	0.203	0	Macrophages	HEXA
PKM	0	1.00555327782286	0.828	0.521	0	Macrophages	PKM
CLTC	0	1.07421	0.497	0.192	0	Macrophages	CLTC
POU2F2	0	1.75132129579171	0.374	0.069	0	Macrophages	POU2F2
ATF5	0	2.27716617483377	0.384	0.079	0	Macrophages	ATF5
SDS	0	6.83430019768994	0.306	0.004	0	Macrophages	SDS
DMXL2	0	4.05119765240956	0.319	0.017	0	Macrophages	DMXL2
VCAN	0	1.13473903292928	0.535	0.234	0	Macrophages	VCAN
DOCK2	0	1.19379667542876	0.389	0.088	0	Macrophages	DOCK2
EREG	0	6.90443498751481	0.305	0.005	0	Macrophages	EREG
BCAT1	0	3.49607163183373	0.329	0.029	0	Macrophages	BCAT1
GUSB	0	1.14386577407386	0.462	0.163	0	Macrophages	GUSB
NLRP3	0	3.71098107273191	0.317	0.018	0	Macrophages	NLRP3
SLC16A10	0	5.18420046684085	0.307	0.008	0	Macrophages	SLC16A10
CCL2	0	2.53691953258997	0.486	0.187	0	Macrophages	CCL2
ARPC5	0	1.14812737926116	0.948	0.649	0	Macrophages	ARPC5
NCF1	0	1.32368386389668	0.438	0.14	0	Macrophages	NCF1
LTA4H	0	1.66777107898652	0.436	0.138	0	Macrophages	LTA4H
EIF4A3	0	1.26162665385107	0.612	0.314	0	Macrophages	EIF4A3
ACADVL	0	1.04224879036966	0.525	0.228	0	Macrophages	ACADVL
PLA2G7	0	6.26501906622539	0.302	0.005	0	Macrophages	PLA2G7
RNASE1	0	2.86956449722507	0.497	0.2	0	Macrophages	RNASE1
LCP2	0	1.03471099818454	0.4	0.104	0	Macrophages	LCP2
CLN8	0	2.38408047749286	0.349	0.053	0	Macrophages	CLN8
UBAC1	0	1.18594948108926	0.444	0.149	0	Macrophages	UBAC1
SLCO2B1	0	5.56600771771177	0.302	0.007	0	Macrophages	SLCO2B1
ADGRE2	0	3.92934230949657	0.308	0.013	0	Macrophages	ADGRE2
MYO1F	0	1.16546008028129	0.376	0.083	0	Macrophages	MYO1F
CD63	0	1.08782617677733	0.971	0.678	0	Macrophages	CD63
P4HA1	0	1.77138929898199	0.44	0.148	0	Macrophages	P4HA1
GNS	0	1.78579352907529	0.387	0.096	0	Macrophages	GNS
ADAM9	0	2.30089216964875	0.359	0.068	0	Macrophages	ADAM9
GNPTG	0	1.01208616159065	0.484	0.193	0	Macrophages	GNPTG
NQO2	0	1.2092442936179	0.45	0.16	0	Macrophages	NQO2
PGK1	0	1.3894816081618	0.894	0.605	0	Macrophages	PGK1
ME2	0	1.37175917402049	0.394	0.105	0	Macrophages	ME2
GNPDA1	0	1.54899972946599	0.4	0.112	0	Macrophages	GNPDA1
FUCA2	0	1.50856187925627	0.406	0.118	0	Macrophages	FUCA2
OTULINL	0	1.43455354364271	0.364	0.077	0	Macrophages	OTULINL
ODF3B	0	1.35873700925598	0.417	0.13	0	Macrophages	ODF3B
AC100810.1	0	1.66541378962858	0.383	0.097	0	Macrophages	AC100810.1
AGFG1	0	1.27984454276571	0.422	0.136	0	Macrophages	AGFG1
C9orf72	0	2.24634898786251	0.335	0.05	0	Macrophages	C9orf72
SLC15A3	0	3.49619973575946	0.306	0.024	0	Macrophages	SLC15A3
ADIPOR1	0	1.02508340708976	0.434	0.153	0	Macrophages	ADIPOR1
NAGA	0	2.56492978042066	0.322	0.041	0	Macrophages	NAGA
GNA15	0	2.64842250528607	0.307	0.026	0	Macrophages	GNA15
PYGL	0	2.98099745914131	0.319	0.039	0	Macrophages	PYGL
MAT2A	0	1.24406352246069	0.43	0.151	0	Macrophages	MAT2A
PHLDA1	0	1.71734227447167	0.457	0.178	0	Macrophages	PHLDA1
STAB1	0	3.01130300150333	0.329	0.051	0	Macrophages	STAB1
RNF144B	0	3.84766715983471	0.3	0.022	0	Macrophages	RNF144B
TSPO	0	1.22329304982958	0.925	0.648	0	Macrophages	TSPO
NEAT1	0	1.91365632545025	0.971	0.697	0	Macrophages	NEAT1
PQLC1	0	1.18917	0.41	0.137	0	Macrophages	PQLC1
LRMDA	0	1.78147197972362	0.368	0.096	0	Macrophages	LRMDA
CYBA	0	1.60379922606922	0.985	0.713	0	Macrophages	CYBA
MYD88	0	1.79071458306255	0.34	0.069	0	Macrophages	MYD88
ADPGK	0	1.37187560696182	0.359	0.089	0	Macrophages	ADPGK
IRF7	0	1.51862797718283	0.396	0.127	0	Macrophages	IRF7
CSGALNACT2	0	1.19128343328012	0.383	0.114	0	Macrophages	CSGALNACT2
SPG21	0	1.17668158794005	0.395	0.126	0	Macrophages	SPG21
SNN	0	2.08322511598202	0.322	0.053	0	Macrophages	SNN
PARVB	0	1.22149811009856	0.393	0.124	0	Macrophages	PARVB
C20orf27	0	1.26411691845888	0.386	0.119	0	Macrophages	C20orf27
KIAA0930	0	1.96193814909048	0.329	0.062	0	Macrophages	KIAA0930
CD74	0	2.5427462759692	0.965	0.699	0	Macrophages	CD74
COMMD9	0	1.41278976930647	0.365	0.099	0	Macrophages	COMMD9
BCKDK	0	1.74838467004888	0.355	0.09	0	Macrophages	BCKDK
CPPED1	0	1.95545426222455	0.336	0.072	0	Macrophages	CPPED1
ERO1A	0	1.51902033903405	0.396	0.133	0	Macrophages	ERO1A
GPR137B	0	1.92263263342978	0.322	0.06	0	Macrophages	GPR137B
MKNK1	0	1.66987793791605	0.333	0.073	0	Macrophages	MKNK1
ACSL3	0	1.05769010519718	0.438	0.178	0	Macrophages	ACSL3
NAAA	0	1.19110651320036	0.383	0.126	0	Macrophages	NAAA
AKR1B1	0	1.24721812236444	0.431	0.174	0	Macrophages	AKR1B1
PFKFB3	0	1.48564019899393	0.35	0.095	0	Macrophages	PFKFB3
ATP6V0A1	0	2.23141890953298	0.313	0.058	0	Macrophages	ATP6V0A1
GZF1	0	2.3088244254445	0.304	0.05	0	Macrophages	GZF1
HSD17B4	0	1.40816229872102	0.368	0.116	0	Macrophages	HSD17B4
COLGALT1	0	1.90970326567545	0.321	0.069	0	Macrophages	COLGALT1
P2RX4	0	2.1433302533682	0.308	0.057	0	Macrophages	P2RX4
GALK1	0	1.42216910415929	0.348	0.097	0	Macrophages	GALK1
ENO1	0	1.17593291861457	0.868	0.618	0	Macrophages	ENO1
SGK3	0	1.43404152151303	0.332	0.082	0	Macrophages	SGK3
FKBP15	0	2.04232112734475	0.3	0.05	0	Macrophages	FKBP15
FCHO2	0	1.53623154063604	0.371	0.122	0	Macrophages	FCHO2
DRAM1	0	2.17284017923091	0.31	0.061	0	Macrophages	DRAM1
MAPKAPK3	0	1.46357965164521	0.311	0.064	0	Macrophages	MAPKAPK3
TRMT1	0	1.88229008566375	0.306	0.06	0	Macrophages	TRMT1
PPP1R15B	0	1.03396892261793	0.383	0.14	0	Macrophages	PPP1R15B
GNB4	0	1.27721314359033	0.367	0.124	0	Macrophages	GNB4
ABHD12	0	1.74885181940168	0.317	0.074	0	Macrophages	ABHD12
CORO1C	0	1.75276994825478	0.328	0.086	0	Macrophages	CORO1C
MTMR14	0	1.31821865853982	0.319	0.077	0	Macrophages	MTMR14
SRGN	0	1.22563058027942	0.991	0.749	0	Macrophages	SRGN
ETV6	0	1.13995855150037	0.364	0.122	0	Macrophages	ETV6
UCHL3	0	1.04609222925656	0.373	0.131	0	Macrophages	UCHL3
FUCA1	0	1.9096119806005	0.334	0.093	0	Macrophages	FUCA1
SMIM3	0	1.40348773874521	0.331	0.091	0	Macrophages	SMIM3
STX6	0	1.47509046759215	0.322	0.082	0	Macrophages	STX6
ADAM17	0	1.17847566490077	0.358	0.118	0	Macrophages	ADAM17
CPEB4	0	1.31525510704891	0.359	0.119	0	Macrophages	CPEB4
HACD4	0	1.25838640985186	0.317	0.077	0	Macrophages	HACD4
AREG	0	2.08096511530425	0.404	0.165	0	Macrophages	AREG
IRAK1	0	1.59180534249078	0.319	0.08	0	Macrophages	IRAK1
UBE2F	0	1.01479353306206	0.357	0.119	0	Macrophages	UBE2F
PTPN18	0	1.03359	0.352	0.115	0	Macrophages	PTPN18
NUBP1	0	1.03366912520571	0.343	0.108	0	Macrophages	NUBP1
IRAK3	0	1.97004962018639	0.31	0.077	0	Macrophages	IRAK3
SNX29	0	1.43281892467215	0.315	0.082	0	Macrophages	SNX29
CACUL1	0	1.10650523758179	0.34	0.108	0	Macrophages	CACUL1
LYL1	0	1.07946324379863	0.331	0.102	0	Macrophages	LYL1
ACSL4	0	1.12732225674686	0.337	0.109	0	Macrophages	ACSL4
FNIP2	0	1.56698727049287	0.323	0.096	0	Macrophages	FNIP2
PITPNA	0	1.12222589399174	0.345	0.118	0	Macrophages	PITPNA
CCL4L2	0	1.35307529480649	0.452	0.226	0	Macrophages	CCL4L2
TMEM251	0	1.54161891000054	0.301	0.075	0	Macrophages	TMEM251
PLEKHM2	0	1.13878007485719	0.345	0.12	0	Macrophages	PLEKHM2
RANBP2	0	1.0061675259354	0.383	0.159	0	Macrophages	RANBP2
SRD5A3	0	1.40863979553002	0.308	0.084	0	Macrophages	SRD5A3
TPI1	0	1.27151288303313	0.922	0.699	0	Macrophages	TPI1
ACOT9	0	1.08119	0.345	0.122	0	Macrophages	ACOT9
RNPEP	0	1.32202385920347	0.305	0.084	0	Macrophages	RNPEP
NUMB	0	1.15707578784756	0.331	0.112	0	Macrophages	NUMB
DNASE2	0	1.21853706731149	0.359	0.141	0	Macrophages	DNASE2
ABHD5	0	1.31302229174428	0.354	0.136	0	Macrophages	ABHD5
FOXO3	0	1.14723782944422	0.338	0.121	0	Macrophages	FOXO3
CAMK1	0	1.45570801864025	0.315	0.1	0	Macrophages	CAMK1
PID1	0	1.64929847433869	0.3	0.085	0	Macrophages	PID1
ARHGAP26	0	1.03652236147586	0.312	0.098	0	Macrophages	ARHGAP26
DPYD	0	1.20008724709484	0.301	0.091	0	Macrophages	DPYD
HSPH1	0	1.00639541050303	0.424	0.215	0	Macrophages	HSPH1
ALCAM	0	1.02741184588987	0.323	0.116	0	Macrophages	ALCAM
NUDT16	0	1.00658031914071	0.342	0.136	0	Macrophages	NUDT16
AHR	0	1.05543982818474	0.32	0.122	0	Macrophages	AHR
ATF6	0	1.01044076430566	0.318	0.121	0	Macrophages	ATF6
SNAPC1	0	1.04697409625548	0.359	0.163	0	Macrophages	SNAPC1
NAPRT	0	1.00073296384985	0.304	0.11	0	Macrophages	NAPRT
SDC2	0	1.59351708586059	0.318	0.125	0	Macrophages	SDC2
C1orf54	0	1.05769033451162	0.345	0.156	0	Macrophages	C1orf54
S100A11	0	1.88120268536928	0.99	0.805	0	Macrophages	S100A11
ARPC3	0	1.35349657256703	0.98	0.816	0	Macrophages	ARPC3
S100A10	0	1.08581957549602	0.954	0.851	0	Macrophages	S100A10
OAZ1	0	1.2630179283795	0.988	0.89	0	Macrophages	OAZ1
H3F3A	0	1.01189761340904	0.992	0.932	0	Macrophages	H3F3A
FTL	0	3.63209932149126	0.999	0.982	0	Macrophages	FTL
FTH1	0	2.90596934929423	1	0.992	0	Macrophages	FTH1
HSPA1A	1.33899727180929e-201	1.23512386504523	0.713	0.554	3.02720503210644e-197	Macrophages	HSPA1A
SELENOP	1.09292133200763e-182	3.31376115246673	0.351	0.256	2.47087654740285e-178	Macrophages	SELENOP
CD2	0	4.69143283491871	0.849	0.085	0	T cells	CD2
CD3D	0	5.30925961037949	0.811	0.058	0	T cells	CD3D
TRAC	0	4.83157316208251	0.828	0.093	0	T cells	TRAC
CD3E	0	5.03375078967935	0.77	0.057	0	T cells	CD3E
TRBC2	0	4.60385373075877	0.802	0.101	0	T cells	TRBC2
CD3G	0	5.46171077543423	0.746	0.046	0	T cells	CD3G
IL32	0	3.84548759757759	0.946	0.249	0	T cells	IL32
CD69	0	2.64919841915053	0.882	0.237	0	T cells	CD69
GZMA	0	3.74176639330296	0.706	0.094	0	T cells	GZMA
IL7R	0	4.80223186533973	0.682	0.076	0	T cells	IL7R
CD52	0	2.41600815867012	0.877	0.303	0	T cells	CD52
CCL5	0	3.26446235058601	0.731	0.157	0	T cells	CCL5
LCK	0	4.28005946280438	0.566	0.052	0	T cells	LCK
CXCR4	0	2.59140868547248	0.908	0.395	0	T cells	CXCR4
PTPRC	0	2.22944873084085	0.959	0.446	0	T cells	PTPRC
CST7	0	3.29899843317942	0.621	0.109	0	T cells	CST7
CD48	0	2.28565761301873	0.797	0.305	0	T cells	CD48
TRBC1	0	4.64731157280565	0.54	0.057	0	T cells	TRBC1
GZMK	0	4.28644660583474	0.556	0.079	0	T cells	GZMK
LTB	0	2.88818166483186	0.619	0.148	0	T cells	LTB
CORO1A	0	2.12148198582726	0.831	0.366	0	T cells	CORO1A
RAC2	0	2.32555396425709	0.773	0.309	0	T cells	RAC2
ARL4C	0	2.1941924264696	0.747	0.301	0	T cells	ARL4C
DUSP2	0	2.42082054115976	0.758	0.314	0	T cells	DUSP2
CYTIP	0	2.36242851597163	0.755	0.315	0	T cells	CYTIP
SPOCK2	0	4.22352375329531	0.478	0.049	0	T cells	SPOCK2
GZMM	0	3.53847140964749	0.468	0.051	0	T cells	GZMM
RHOH	0	2.78261582501648	0.539	0.124	0	T cells	RHOH
IL2RG	0	2.83537734209068	0.563	0.149	0	T cells	IL2RG
HCST	0	1.64278335202065	0.807	0.396	0	T cells	HCST
SKAP1	0	3.49892084761276	0.465	0.057	0	T cells	SKAP1
ETS1	0	2.45319579125962	0.628	0.236	0	T cells	ETS1
CLEC2D	0	4.00413343810395	0.452	0.064	0	T cells	CLEC2D
CD247	0	2.99475412140497	0.44	0.055	0	T cells	CD247
ACAP1	0	2.91197519759389	0.502	0.118	0	T cells	ACAP1
TUBA4A	0	2.56531730596944	0.665	0.285	0	T cells	TUBA4A
ISG20	0	2.46502724147718	0.569	0.193	0	T cells	ISG20
NKG7	0	2.80193114537143	0.47	0.102	0	T cells	NKG7
GIMAP7	0	1.66777157873243	0.667	0.309	0	T cells	GIMAP7
LAT	0	3.73691164397052	0.412	0.061	0	T cells	LAT
SOCS1	0	2.43195895481279	0.519	0.17	0	T cells	SOCS1
FYB1	0	1.68125696641033	0.656	0.309	0	T cells	FYB1
CTSW	0	2.12247934802869	0.425	0.08	0	T cells	CTSW
STK17B	0	1.96960539186533	0.744	0.4	0	T cells	STK17B
RGCC	0	1.51268173475978	0.723	0.381	0	T cells	RGCC
CD37	0	1.03084648007397	0.745	0.405	0	T cells	CD37
CD7	0	1.9995857567925	0.414	0.075	0	T cells	CD7
LEPROTL1	0	2.49931836844552	0.682	0.35	0	T cells	LEPROTL1
TAGAP	0	2.10151974208078	0.564	0.238	0	T cells	TAGAP
TBC1D10C	0	3.12083703097512	0.406	0.082	0	T cells	TBC1D10C
EVL	0	2.22261054032153	0.585	0.262	0	T cells	EVL
STK4	0	2.01213296926217	0.714	0.392	0	T cells	STK4
TNFAIP3	0	2.34737064890653	0.561	0.242	0	T cells	TNFAIP3
TRAT1	0	4.82082423342103	0.343	0.024	0	T cells	TRAT1
GZMH	0	4.7678577374055	0.352	0.036	0	T cells	GZMH
STK17A	0	2.04017796242699	0.65	0.336	0	T cells	STK17A
CD96	0	3.46112111580141	0.351	0.042	0	T cells	CD96
RUNX3	0	3.10094449398259	0.397	0.093	0	T cells	RUNX3
DDIT4	0	1.92909816093947	0.784	0.488	0	T cells	DDIT4
RARRES3	0	1.94583608861096	0.65	0.357	0	T cells	RARRES3
ICAM3	0	2.23745056376592	0.485	0.195	0	T cells	ICAM3
PRDM1	0	2.53579858402694	0.453	0.171	0	T cells	PRDM1
EZR	0	1.74590771384646	0.685	0.406	0	T cells	EZR
SLA	0	2.20464468230018	0.491	0.213	0	T cells	SLA
TENT5C	0	3.00748802348403	0.357	0.08	0	T cells	TENT5C
KLRB1	0	2.62213789214841	0.337	0.061	0	T cells	KLRB1
LCP1	0	1.23188453109943	0.673	0.397	0	T cells	LCP1
APOBEC3G	0	2.44933256965015	0.449	0.176	0	T cells	APOBEC3G
LIMD2	0	1.83298802854046	0.552	0.281	0	T cells	LIMD2
IKZF1	0	2.70401756271924	0.397	0.13	0	T cells	IKZF1
SEPT1	0	2.47151360206823	0.404	0.143	0	T cells	SEPT1
IRF1	0	1.73545401080372	0.783	0.524	0	T cells	IRF1
TNF	0	2.94699446203374	0.367	0.109	0	T cells	TNF
RORA	0	2.4928872607786	0.42	0.162	0	T cells	RORA
SAMSN1	0	1.42240383686074	0.521	0.266	0	T cells	SAMSN1
EMB	0	2.31833594104574	0.424	0.17	0	T cells	EMB
ALOX5AP	0	1.28415109497259	0.514	0.264	0	T cells	ALOX5AP
CCR7	0	2.48228232346011	0.312	0.066	0	T cells	CCR7
RHOF	0	2.77375889701536	0.326	0.085	0	T cells	RHOF
CRYBG1	0	2.61542883299273	0.385	0.146	0	T cells	CRYBG1
GBP5	0	3.01541691204023	0.318	0.079	0	T cells	GBP5
TRAF3IP3	0	2.57286013839579	0.355	0.116	0	T cells	TRAF3IP3
RBM38	0	2.31498752386624	0.37	0.135	0	T cells	RBM38
CCL4	0	1.56782458414746	0.605	0.374	0	T cells	CCL4
FYN	0	2.3448767451994	0.4	0.171	0	T cells	FYN
PTPN7	0	2.79950816066893	0.317	0.089	0	T cells	PTPN7
CDC42SE2	0	2.08598253215122	0.474	0.246	0	T cells	CDC42SE2
TSC22D3	0	2.14944339947476	0.912	0.685	0	T cells	TSC22D3
RGS1	0	1.87958	0.465	0.24	0	T cells	RGS1
ITM2A	0	1.42405245377514	0.512	0.287	0	T cells	ITM2A
KIAA1551	0	1.99684355959042	0.535	0.315	0	T cells	KIAA1551
BATF	0	2.99917003530265	0.306	0.086	0	T cells	BATF
GPSM3	0	1.43213774635207	0.588	0.37	0	T cells	GPSM3
CD53	0	1.26527764034936	0.587	0.37	0	T cells	CD53
PTGER4	0	2.05603597006353	0.448	0.233	0	T cells	PTGER4
BIN2	0	2.22427154747802	0.37	0.16	0	T cells	BIN2
TNFAIP8	0	1.81112656198398	0.47	0.262	0	T cells	TNFAIP8
ARHGDIB	0	1.53150321722631	0.912	0.71	0	T cells	ARHGDIB
PPP2R5C	0	2.14396562571416	0.508	0.306	0	T cells	PPP2R5C
OCIAD2	0	1.68519	0.418	0.222	0	T cells	OCIAD2
CNOT6L	0	2.15058435362895	0.427	0.231	0	T cells	CNOT6L
GMFG	0	1.13324098315496	0.694	0.499	0	T cells	GMFG
GIMAP4	0	1.54787110471831	0.519	0.334	0	T cells	GIMAP4
CASP8	0	2.4251998321891	0.307	0.123	0	T cells	CASP8
PIK3IP1	0	2.19070670058601	0.354	0.171	0	T cells	PIK3IP1
APBB1IP	0	1.43787985064707	0.491	0.31	0	T cells	APBB1IP
BIRC3	0	1.2693490500386	0.435	0.255	0	T cells	BIRC3
SYNE2	0	1.43419220775372	0.447	0.272	0	T cells	SYNE2
CDKN2D	0	1.69802892877672	0.44	0.266	0	T cells	CDKN2D
LBH	0	1.26018405532315	0.425	0.255	0	T cells	LBH
RNF19A	0	1.96072438093116	0.497	0.327	0	T cells	RNF19A
ZFP36L2	0	2.10944917629691	0.932	0.766	0	T cells	ZFP36L2
PDE4B	0	1.65991870843821	0.386	0.22	0	T cells	PDE4B
CCND3	0	1.78014690496142	0.435	0.27	0	T cells	CCND3
DOK2	0	1.53483362432136	0.394	0.237	0	T cells	DOK2
MBP	0	1.61571026465007	0.441	0.285	0	T cells	MBP
EML4	0	1.6198747487392	0.495	0.341	0	T cells	EML4
SMAP2	0	1.01675881663594	0.516	0.366	0	T cells	SMAP2
IL10RA	0	1.86549	0.343	0.196	0	T cells	IL10RA
TSTD1	0	1.49287892906727	0.37	0.223	0	T cells	TSTD1
ITGA4	0	1.74567045929063	0.328	0.188	0	T cells	ITGA4
SEPT6	0	1.62082229467353	0.397	0.258	0	T cells	SEPT6
FAM107B	0	1.23376802943708	0.566	0.43	0	T cells	FAM107B
EVI2B	0	1.06848681355302	0.44	0.308	0	T cells	EVI2B
ARHGEF1	0	1.86169187355799	0.322	0.191	0	T cells	ARHGEF1
TOB1	0	1.97902927107441	0.452	0.324	0	T cells	TOB1
TXNIP	0	1.40422546711677	0.86	0.734	0	T cells	TXNIP
RSBN1	0	1.84479812817831	0.346	0.22	0	T cells	RSBN1
PBXIP1	0	1.77096537345948	0.323	0.198	0	T cells	PBXIP1
ARPC5L	0	1.46255563619596	0.514	0.391	0	T cells	ARPC5L
BTG1	0	1.67538355168204	0.984	0.863	0	T cells	BTG1
ABRACL	0	1.3576322782386	0.51	0.394	0	T cells	ABRACL
UBALD2	0	1.38442820063807	0.551	0.438	0	T cells	UBALD2
SH3KBP1	0	1.50891243134481	0.409	0.297	0	T cells	SH3KBP1
DNAJB1	0	1.14715877218086	0.585	0.475	0	T cells	DNAJB1
SMCHD1	0	1.43728896050467	0.471	0.362	0	T cells	SMCHD1
UBE2S	0	1.75016876487938	0.506	0.398	0	T cells	UBE2S
PDCD4	0	1.39762928152023	0.486	0.379	0	T cells	PDCD4
HLA-F	0	1.31271045571512	0.587	0.482	0	T cells	HLA-F
AES	0	1.3960652307787	0.674	0.574	0	T cells	AES
PPP1R2	0	1.55099579885973	0.57	0.472	0	T cells	PPP1R2
CREM	0	1.35544622955782	0.466	0.371	0	T cells	CREM
PIK3R1	0	1.26148598171311	0.484	0.392	0	T cells	PIK3R1
SARAF	0	1.51642766273894	0.855	0.764	0	T cells	SARAF
RNF213	0	1.37536000534681	0.491	0.402	0	T cells	RNF213
GTF2B	0	1.32306307491876	0.471	0.385	0	T cells	GTF2B
SRSF7	0	1.47971937798683	0.747	0.661	0	T cells	SRSF7
PSMB9	0	1.11902436711793	0.62	0.541	0	T cells	PSMB9
ELF1	0	1.10198012346849	0.63	0.56	0	T cells	ELF1
LDHB	0	1.21133208118046	0.674	0.622	0	T cells	LDHB
TERF2IP	0	1.29534541701702	0.662	0.625	0	T cells	TERF2IP
HLA-C	0	1.06046326971806	0.986	0.954	0	T cells	HLA-C
RSRP1	0	1.02329879218823	0.597	0.567	0	T cells	RSRP1
HLA-A	0	1.00645912213983	0.992	0.964	0	T cells	HLA-A
ANKRD12	0	1.08898610648906	0.656	0.629	0	T cells	ANKRD12
RPSA	0	1.03316488387375	0.967	0.941	0	T cells	RPSA
RPS29	0	1.26291495866252	0.982	0.962	0	T cells	RPS29
RPS3	0	1.01182936368966	0.993	0.983	0	T cells	RPS3
RPS27	0	1.04084978652655	0.992	0.988	0	T cells	RPS27
RPL28	0	1.0587900715477	0.996	0.992	0	T cells	RPL28
CLEC2B	1.14474467637056e-302	1.1013589762169	0.52	0.431	2.58803876433855e-298	T cells	CLEC2B
KIF2A	6.09430111678842e-300	1.58148248713768	0.378	0.277	1.37779959648353e-295	T cells	KIF2A
C9orf78	1.32797668128408e-298	1.23389352521851	0.508	0.475	3.00228968104704e-294	T cells	C9orf78
IQGAP2	5.37876206225762e-297	1.30993011223545	0.36	0.232	1.2160305270352e-292	T cells	IQGAP2
ARF6	6.90770237657e-297	1.25670342088771	0.464	0.394	1.56169335329495e-292	T cells	ARF6
AC058791.1	4.97863286477409e-269	1.74017164926468	0.308	0.198	1.12556931806813e-264	T cells	AC058791.1
PIP4K2A	7.28980827770548e-269	1.47756419601864	0.382	0.291	1.64807985542365e-264	T cells	PIP4K2A
GPR65	2.39766938130905e-264	1.44509181068191	0.313	0.198	5.4206509372635e-260	T cells	GPR65
CDKN1B	2.04073708373428e-257	1.36526520359802	0.418	0.344	4.61369839890645e-253	T cells	CDKN1B
ID2	1.40955115474844e-255	1.29090568805974	0.489	0.425	3.18671325065527e-251	T cells	ID2
SLFN5	1.25692304617718e-245	1.55074166325273	0.314	0.209	2.84165162279738e-241	T cells	SLFN5
YPEL5	1.86429280097866e-240	1.04742695213217	0.524	0.506	4.21479316445255e-236	T cells	YPEL5
TAF1D	1.28663189719415e-232	1.01512500135035	0.529	0.522	2.90881739317654e-228	T cells	TAF1D
ORAI1	6.91030034082983e-230	1.55153263102549	0.322	0.228	1.56228070105481e-225	T cells	ORAI1
ZC3HAV1	1.49390667014965e-227	1.46281822614715	0.343	0.25	3.37742419987432e-223	T cells	ZC3HAV1
CYLD	5.59159430814816e-226	1.55123885167513	0.312	0.217	1.26414764118614e-221	T cells	CYLD
CYTOR	1.18632959072373e-224	1.4500177850696	0.361	0.279	2.68205393870821e-220	T cells	CYTOR
CKLF	8.56318681661127e-213	1.06784253586916	0.487	0.447	1.93596527549948e-208	T cells	CKLF
ADGRE5	1.45120094220752e-200	1.37122852006099	0.325	0.236	3.28087509014277e-196	T cells	ADGRE5
NSD3	4.74907459890216e-194	1.04386085268728	0.483	0.471	1.0736707853198e-189	T cells	NSD3
LYAR	2.76044785946092e-193	1.84726720181415	0.306	0.23	6.24082052066924e-189	T cells	LYAR
CCND2	1.94899638572584e-170	1.28429941783728	0.343	0.271	4.40629102884899e-166	T cells	CCND2
DUSP5	3.09322558122837e-170	1.23264852235102	0.312	0.226	6.9931643940411e-166	T cells	DUSP5
ABHD17A	7.0245739913951e-170	1.21193969294819	0.435	0.418	1.5881156879746e-165	T cells	ABHD17A
G3BP2	8.09944407283319e-168	1.13767088860332	0.455	0.443	1.83112231598613e-163	T cells	G3BP2
BRD2	2.62615540296349e-158	1.21375786621744	0.437	0.417	5.93721213501985e-154	T cells	BRD2
CITED2	1.53700952106176e-148	1.17319208885565	0.423	0.376	3.47487112521644e-144	T cells	CITED2
BUB3	1.19656899618559e-147	1.27041698111525	0.376	0.341	2.70520318657638e-143	T cells	BUB3
GCC2	3.31386484241725e-145	1.07409416328326	0.45	0.436	7.49198563573693e-141	T cells	GCC2
DOCK8	1.35552612812187e-141	1.22837071135854	0.302	0.229	3.06457347045792e-137	T cells	DOCK8
MZT2A	4.17387569716832e-129	1.06620661918109	0.415	0.402	9.43629817615813e-125	T cells	MZT2A
CNN2	9.83776507843582e-125	1.22418464421339	0.327	0.276	2.22412192893277e-120	T cells	CNN2
PRPF38B	9.97570404531801e-118	1.03728573173395	0.434	0.433	2.25530717056549e-113	T cells	PRPF38B
JPT1	9.8581626703165e-115	1.03589284137931	0.408	0.389	2.22873341650515e-110	T cells	JPT1
KLF13	2.48054369924373e-105	1.03541364816232	0.396	0.384	5.60801319525023e-101	T cells	KLF13
HMGB2	4.04505093143692e-102	1.16948242780096	0.419	0.416	9.14505114579259e-98	T cells	HMGB2
AAK1	1.05320435443554e-101	1.12546962880912	0.345	0.314	2.38108440450788e-97	T cells	AAK1
OPTN	7.1483837989644e-98	1.02388754605068	0.347	0.311	1.61610660926987e-93	T cells	OPTN
EPC1	4.09509722845807e-92	1.05956984660486	0.378	0.365	9.25819581409802e-88	T cells	EPC1
FNBP1	2.75080840493889e-88	1.0827631340092	0.337	0.308	6.21902764188584e-84	T cells	FNBP1
PAXX	6.46138421582442e-88	1.16987488918582	0.344	0.325	1.46078974351358e-83	T cells	PAXX
ANP32E	1.54775404794542e-86	1.0808311638146	0.381	0.378	3.499162351595e-82	T cells	ANP32E
IDI1	8.81077792498043e-85	1.15261575830254	0.315	0.281	1.99194067327958e-80	T cells	IDI1
MCUB	1.87662319870638e-72	1.00728334054304	0.324	0.299	4.24266972763538e-68	T cells	MCUB
ARID5A	1.89730084045608e-72	1.05674629566089	0.34	0.324	4.28941774010311e-68	T cells	ARID5A
NOP58	2.39382092296714e-71	1.17842228148161	0.314	0.293	5.41195034264412e-67	T cells	NOP58
CDK2AP2	4.98714905977669e-70	1.08611835425905	0.357	0.354	1.12749465943431e-65	T cells	CDK2AP2
BTG3	4.02971973347013e-64	1.08204003798781	0.351	0.348	9.11039037342928e-60	T cells	BTG3
CLPP	4.92084152560071e-60	1.19712115383626	0.315	0.311	1.11250385210781e-55	T cells	CLPP
AKIRIN1	4.82826691474961e-54	1.07295100335456	0.308	0.297	1.09157458408659e-49	T cells	AKIRIN1
TANK	8.89503223210227e-27	1.01511921510958	0.297	0.31	2.01098888703368e-22	T cells	TANK
SLBP	3.91655933818231e-22	1.02658846791285	0.287	0.304	8.85455735176257e-18	T cells	SLBP
CORO1B	0.000219552995916791	1.07717543280687	0.306	0.373	1	T cells	CORO1B
CD79A	0	8.81971677899396	0.92	0.008	0	B cells	CD79A
MS4A1	0	6.56301431953785	0.828	0.025	0	B cells	MS4A1
BANK1	0	8.12157080564867	0.679	0.01	0	B cells	BANK1
RALGPS2	0	5.77722889940684	0.689	0.038	0	B cells	RALGPS2
HLA-DQA11	0	1.45534271062253	0.862	0.276	0	B cells	HLA-DQA1
HLA-DQA2	0	2.88826799754692	0.684	0.105	0	B cells	HLA-DQA2
CD831	0	2.88175698400569	0.813	0.261	0	B cells	CD83
TNFRSF13C	0	7.49654	0.555	0.006	0	B cells	TNFRSF13C
HLA-DQB11	0	1.58165009525425	0.847	0.33	0	B cells	HLA-DQB1
IGHA1	0	6.7971480946898	0.673	0.157	0	B cells	IGHA1
IGKC	0	6.20260103051904	0.907	0.425	0	B cells	IGKC
LTB1	0	1.55400911969741	0.779	0.299	0	B cells	LTB
VPREB3	0	9.43559466655659	0.453	0.002	0	B cells	VPREB3
SPIB	0	5.5884396362694	0.464	0.017	0	B cells	SPIB
CCR71	0	2.27591268813283	0.57	0.137	0	B cells	CCR7
IGLC2	0	6.11778878174575	0.688	0.281	0	B cells	IGLC2
HLA-DRA1	0	1.56849762377672	0.933	0.529	0	B cells	HLA-DRA
CD371	0	2.32870466407579	0.912	0.511	0	B cells	CD37
IGHM	0	9.20064140678679	0.39	0.009	0	B cells	IGHM
EZR1	0	1.61975027853089	0.863	0.491	0	B cells	EZR
BASP11	0	1.93298481738112	0.567	0.213	0	B cells	BASP1
HLA-DPB11	0	1.03437007219497	0.9	0.548	0	B cells	HLA-DPB1
CD79B	0	3.07472389649438	0.437	0.085	0	B cells	CD79B
MARCKS1	0	1.59390973191443	0.741	0.391	0	B cells	MARCKS
IRF81	0	2.83503859240088	0.468	0.121	0	B cells	IRF8
CD24	0	7.21726759978351	0.35	0.006	0	B cells	CD24
TNFRSF13B	0	8.44458742310487	0.342	0.002	0	B cells	TNFRSF13B
FCRLA	0	8.75690080641354	0.321	0.002	0	B cells	FCRLA
BLK	0	6.91262	0.319	0.004	0	B cells	BLK
POU2F21	0	2.62134602770601	0.422	0.12	0	B cells	POU2F2
FAM30A	0	7.58338200364125	0.3	0.003	0	B cells	FAM30A
LINC00926	0	7.33420176183557	0.3	0.004	0	B cells	LINC00926
ARHGAP24	0	3.67481827099887	0.363	0.071	0	B cells	ARHGAP24
REL	0	1.62754339870403	0.761	0.477	0	B cells	REL
CD70	0	3.2041696494241	0.317	0.038	0	B cells	CD70
BCL11A	0	4.56466999001809	0.304	0.028	0	B cells	BCL11A
FCMR	0	2.45503438915463	0.328	0.073	0	B cells	FCMR
ADAM28	0	3.38966251980802	0.3	0.061	0	B cells	ADAM28
CD741	0	1.61304625245104	0.982	0.744	0	B cells	CD74
BTG11	0	1.04486590205211	0.961	0.904	0	B cells	BTG1
LY861	2.33871680728034e-292	2.13125863513739	0.429	0.146	5.28737095789938e-288	B cells	LY86
NFKBID	1.57793426830837e-281	2.23388894312744	0.48	0.191	3.56739379379157e-277	B cells	NFKBID
SP140	3.56677833760723e-277	2.12116210522831	0.334	0.09	8.06377246566242e-273	B cells	SP140
SMAP21	1.33372495871046e-269	1.44130929266678	0.724	0.406	3.01528538665262e-265	B cells	SMAP2
PRDM2	1.35712247918214e-262	2.10479881253104	0.47	0.192	3.06818250093498e-258	B cells	PRDM2
CD55	5.02036039809217e-236	1.55929639263034	0.659	0.39	1.13500307880068e-231	B cells	CD55
ISG201	2.75506790908914e-223	1.25947166626698	0.633	0.317	6.22865752886873e-219	B cells	ISG20
IGLC3	2.8767065071003e-219	6.54643149952893	0.404	0.161	6.50365807125237e-215	B cells	IGLC3
SWAP70	3.53011927938755e-215	2.17615694749404	0.439	0.2	7.98089366683938e-211	B cells	SWAP70
TMEM243	2.03153295981833e-208	1.73999205544562	0.54	0.286	4.59288971555728e-204	B cells	TMEM243
MEF2C	3.40014503576738e-203	1.52978971542784	0.622	0.364	7.68704789686289e-199	B cells	MEF2C
2025-03-11	7.45648109292123e-194	2.43144878486668	0.301	0.103	1.68576124548763e-189	B cells	2025-03-01
RHOH1	1.11231458139936e-180	1.06970949160982	0.563	0.262	2.51472080562768e-176	B cells	RHOH
RIPOR2	9.87285803684606e-179	1.63512322170293	0.378	0.148	2.23205574497016e-174	B cells	RIPOR2
SMIM14	1.12875360526917e-172	2.09103577645695	0.473	0.262	2.55188615079255e-168	B cells	SMIM14
RAB11FIP11	5.15280970129397e-169	1.5640291877891	0.536	0.301	1.16494721726854e-164	B cells	RAB11FIP1
NCF11	7.59628798368972e-168	1.37197303284889	0.434	0.192	1.71736878735257e-163	B cells	NCF1
SYNGR21	2.50600102534067e-165	1.56335275407192	0.546	0.331	5.66556711809019e-161	B cells	SYNGR2
SELL	8.98469594735229e-163	1.49106742329661	0.344	0.132	2.03126005977741e-158	B cells	SELL
BCL2A11	1.81263520799383e-162	1.43655825919847	0.463	0.218	4.09800567823245e-158	B cells	BCL2A1
HLA-DMB1	1.96309693007355e-161	1.24469207184921	0.46	0.21	4.43816953951028e-157	B cells	HLA-DMB
CCDC50	1.10850626729681e-160	1.83734075232571	0.444	0.232	2.50611096910462e-156	B cells	CCDC50
CD40	2.29782326918702e-157	2.11429202304872	0.373	0.174	5.19491884697802e-153	B cells	CD40
TNFSF9	3.0059996975612e-151	1.65117521815439	0.33	0.131	6.79596411624636e-147	B cells	TNFSF9
ODC1	1.76725268078501e-136	1.45270778009122	0.473	0.266	3.99540486071876e-132	B cells	ODC1
EIF1AY	1.70122730959086e-135	1.78216505580006	0.441	0.245	3.84613470152302e-131	B cells	EIF1AY
CD27	2.41150640354198e-132	1.06447007245901	0.305	0.113	5.45193367712771e-128	B cells	CD27
LIMD21	1.4040981834989e-130	1.01425081561737	0.601	0.37	3.17438517325432e-126	B cells	LIMD2
LYN1	1.84752282435527e-117	1.57520989578924	0.374	0.192	4.17687960130239e-113	B cells	LYN
SNX21	6.5381319866871e-115	1.45238978332444	0.534	0.381	1.47814087955022e-110	B cells	SNX2
PMAIP1	4.92889127466023e-114	1.33986411452004	0.363	0.175	1.11432373937519e-109	B cells	PMAIP1
PTPN61	2.23907874255422e-110	1.47721041123604	0.391	0.21	5.06210922116658e-106	B cells	PTPN6
UPF2	2.18731622606985e-104	1.3317349024017	0.486	0.316	4.94508452389873e-100	B cells	UPF2
CMTM61	1.90818279599814e-91	1.25672851910354	0.51	0.367	4.31401966519259e-87	B cells	CMTM6
HERPUD1	5.60984456010651e-90	1.00432553380722	0.734	0.662	1.26827365814888e-85	B cells	HERPUD1
PARP1	1.0582553936339e-82	1.2230699874176	0.446	0.298	2.39250379392753e-78	B cells	PARP1
SINHCAF	2.04000321559444e-81	1.40553909119924	0.357	0.207	4.61203926981592e-77	B cells	SINHCAF
IFT57	4.63942843414089e-80	1.66884131764792	0.339	0.199	1.04888198039057e-75	B cells	IFT57
ATP2B11	1.13451211043297e-79	1.10490502488054	0.529	0.392	2.56490497926685e-75	B cells	ATP2B1
SP110	1.45542255908688e-79	1.06549146226464	0.518	0.378	3.29041932158362e-75	B cells	SP110
PPM1K	1.72941516096312e-79	1.25798551205517	0.342	0.186	3.90986179590541e-75	B cells	PPM1K
CD82	1.27564929352818e-78	1.4428324080004	0.325	0.18	2.88398792280851e-74	B cells	CD82
RCSD1	1.18882665977185e-72	1.28763404701725	0.338	0.192	2.6876993124122e-68	B cells	RCSD1
GRASP	7.56872838588561e-70	1.44615946767545	0.352	0.216	1.71113811348102e-65	B cells	GRASP
BCL2	2.11421376485986e-67	1.03254619418484	0.333	0.185	4.77981447959518e-63	B cells	BCL2
PTPN1	2.346156958964e-66	1.17266314331988	0.436	0.308	5.30419165282581e-62	B cells	PTPN1
RILPL2	1.39784339217305e-59	1.07136190241243	0.533	0.452	3.16024434102483e-55	B cells	RILPL2
PKIG	3.69887924271715e-51	1.2430612386905	0.307	0.192	8.36242619193494e-47	B cells	PKIG
SMARCB1	1.13880236569683e-49	1.30049671728173	0.345	0.24	2.57460438836739e-45	B cells	SMARCB1
DRAM21	1.33478956077408e-30	1.12107345666463	0.313	0.237	3.01769223899803e-26	B cells	DRAM2
MBD4	1.46428458111613e-30	1.02278854012019	0.346	0.268	3.31045458098734e-26	B cells	MBD4
COL1A2	0	4.52459504220285	0.937	0.112	0	Fibroblasts	COL1A2
C1R	0	4.34845523965222	0.96	0.167	0	Fibroblasts	C1R
AEBP1	0	3.5788636050269	0.929	0.138	0	Fibroblasts	AEBP1
PCOLCE	0	4.30485635115595	0.869	0.086	0	Fibroblasts	PCOLCE
COL6A2	0	3.57200110042063	0.924	0.153	0	Fibroblasts	COL6A2
C1S	0	4.35317076781008	0.878	0.111	0	Fibroblasts	C1S
SOD3	0	2.09105553165262	0.909	0.147	0	Fibroblasts	SOD3
LUM	0	5.76375235709672	0.817	0.055	0	Fibroblasts	LUM
CCDC80	0	5.07815201201854	0.872	0.116	0	Fibroblasts	CCDC80
PLAC9	0	3.23504293534794	0.913	0.157	0	Fibroblasts	PLAC9
EFEMP1	0	3.02805737447637	0.887	0.142	0	Fibroblasts	EFEMP1
PRRX1	0	3.92310871431885	0.826	0.085	0	Fibroblasts	PRRX1
CFH	0	4.39958865407132	0.903	0.167	0	Fibroblasts	CFH
OGN	0	2.63392895701587	0.877	0.143	0	Fibroblasts	OGN
IGFBP6	0	5.04759007476877	0.863	0.14	0	Fibroblasts	IGFBP6
CALD1	0	1.48225563371827	0.98	0.279	0	Fibroblasts	CALD1
PRELP	0	3.43179011265314	0.806	0.106	0	Fibroblasts	PRELP
CRYAB	0	2.24082625140449	0.843	0.143	0	Fibroblasts	CRYAB
NNMT	0	2.77894813413649	0.922	0.236	0	Fibroblasts	NNMT
MXRA8	0	4.09981577191817	0.752	0.066	0	Fibroblasts	MXRA8
COL14A1	0	2.8380933323919	0.811	0.13	0	Fibroblasts	COL14A1
COL6A1	0	3.44087680593507	0.79	0.109	0	Fibroblasts	COL6A1
IGFBP5	0	2.94149227758146	0.843	0.162	0	Fibroblasts	IGFBP5
COL3A1	0	4.50654350774189	0.773	0.093	0	Fibroblasts	COL3A1
CTSK	0	4.41595995261163	0.741	0.063	0	Fibroblasts	CTSK
DCN	0	6.59819996757569	0.735	0.058	0	Fibroblasts	DCN
SPARC	0	2.62253012572361	0.892	0.218	0	Fibroblasts	SPARC
BGN	0	3.00736574349518	0.873	0.212	0	Fibroblasts	BGN
COL1A1	0	4.96536619425137	0.711	0.052	0	Fibroblasts	COL1A1
SERPING1	0	3.04594648526177	0.94	0.283	0	Fibroblasts	SERPING1
OMD	0	3.35026973818574	0.737	0.082	0	Fibroblasts	OMD
VCAN1	0	2.35412157707808	0.896	0.244	0	Fibroblasts	VCAN
NUPR1	0	2.47931857367843	0.851	0.211	0	Fibroblasts	NUPR1
CTGF	0	3.04450007300199	0.827	0.19	0	Fibroblasts	CTGF
CYR61	0	3.01185151145935	0.808	0.176	0	Fibroblasts	CYR61
MFGE8	0	2.00669645613798	0.805	0.173	0	Fibroblasts	MFGE8
LTBP1	0	2.60401143240598	0.742	0.114	0	Fibroblasts	LTBP1
PRSS23	0	3.31517981406614	0.765	0.137	0	Fibroblasts	PRSS23
HTRA1	0	2.76813505537988	0.848	0.228	0	Fibroblasts	HTRA1
FBLN1	0	7.14677589674034	0.652	0.033	0	Fibroblasts	FBLN1
TPM1	0	1.41870782786985	0.895	0.277	0	Fibroblasts	TPM1
TFPI	0	2.28799620310371	0.815	0.198	0	Fibroblasts	TFPI
FN1	0	2.2062041701031	0.868	0.256	0	Fibroblasts	FN1
FXYD1	0	1.99352790213505	0.747	0.143	0	Fibroblasts	FXYD1
PMP22	0	2.83634350693061	0.839	0.24	0	Fibroblasts	PMP22
THBS2	0	3.87662352614829	0.643	0.049	0	Fibroblasts	THBS2
CAVIN3	0	1.7055112801519	0.829	0.237	0	Fibroblasts	CAVIN3
SPARCL1	0	1.14600490107801	0.885	0.305	0	Fibroblasts	SPARCL1
S100A13	0	2.18979464346335	0.825	0.246	0	Fibroblasts	S100A13
SFRP2	0	6.81576967382481	0.602	0.024	0	Fibroblasts	SFRP2
FHL1	0	1.52646588194307	0.771	0.194	0	Fibroblasts	FHL1
ITGBL1	0	3.13176018271474	0.647	0.071	0	Fibroblasts	ITGBL1
ISLR	0	4.44762033384526	0.616	0.043	0	Fibroblasts	ISLR
LHFPL6	0	2.20782592976631	0.762	0.19	0	Fibroblasts	LHFPL6
ADIRF	0	1.23903588717213	0.881	0.31	0	Fibroblasts	ADIRF
NBL1	0	2.46364119372648	0.748	0.183	0	Fibroblasts	NBL1
MT1E	0	2.61550615543153	0.71	0.145	0	Fibroblasts	MT1E
LTBP4	0	2.97478971505931	0.725	0.161	0	Fibroblasts	LTBP4
SSPN	0	2.66215497805568	0.677	0.116	0	Fibroblasts	SSPN
MMP2	0	3.87836566120914	0.63	0.069	0	Fibroblasts	MMP2
PPIC	0	2.49005926900684	0.735	0.175	0	Fibroblasts	PPIC
EFEMP2	0	3.05460096698483	0.656	0.096	0	Fibroblasts	EFEMP2
FSTL1	0	3.44892666941639	0.652	0.095	0	Fibroblasts	FSTL1
RCN3	0	3.74816534514288	0.618	0.061	0	Fibroblasts	RCN3
CPE	0	2.44270165503076	0.708	0.154	0	Fibroblasts	CPE
DKK3	0	2.76253918374365	0.671	0.123	0	Fibroblasts	DKK3
MAP1B	0	1.32607561098763	0.71	0.162	0	Fibroblasts	MAP1B
SULF1	0	2.53359446878673	0.648	0.102	0	Fibroblasts	SULF1
SELENOM	0	1.72771747696522	0.944	0.403	0	Fibroblasts	SELENOM
CLU	0	1.67331037884319	0.848	0.309	0	Fibroblasts	CLU
ADH1B	0	3.56350026724338	0.603	0.068	0	Fibroblasts	ADH1B
LRP1	0	3.12380227232896	0.708	0.174	0	Fibroblasts	LRP1
SPTBN1	0	1.82361486383648	0.77	0.237	0	Fibroblasts	SPTBN1
PDGFRA	0	4.28301099827578	0.569	0.037	0	Fibroblasts	PDGFRA
PLS3	0	1.61756446914947	0.726	0.195	0	Fibroblasts	PLS3
COX7A1	0	1.86794997445101	0.732	0.201	0	Fibroblasts	COX7A1
GSN	0	4.12334646733405	0.97	0.44	0	Fibroblasts	GSN
COPZ2	0	2.99506388939681	0.637	0.11	0	Fibroblasts	COPZ2
CAVIN1	0	1.34683308449771	0.781	0.256	0	Fibroblasts	CAVIN1
COL6A3	0	5.07093108711736	0.553	0.03	0	Fibroblasts	COL6A3
FAM114A1	0	2.7744242567736	0.665	0.142	0	Fibroblasts	FAM114A1
LGALS3BP	0	2.81947994512884	0.644	0.123	0	Fibroblasts	LGALS3BP
IGFBP7	0	2.16821616174021	0.988	0.469	0	Fibroblasts	IGFBP7
CNN3	0	1.70703840075062	0.717	0.199	0	Fibroblasts	CNN3
FBN1	0	4.47151381452199	0.591	0.074	0	Fibroblasts	FBN1
LTBP2	0	3.10661363342854	0.596	0.08	0	Fibroblasts	LTBP2
MFAP4	0	2.75116888385547	0.625	0.11	0	Fibroblasts	MFAP4
GPX3	0	3.73356336088779	0.611	0.098	0	Fibroblasts	GPX3
TIMP21	0	1.97130186285214	0.88	0.367	0	Fibroblasts	TIMP2
DST	0	2.32383784764012	0.695	0.182	0	Fibroblasts	DST
SFRP4	0	6.15388996412863	0.542	0.031	0	Fibroblasts	SFRP4
MT1M	0	2.87315919175515	0.585	0.076	0	Fibroblasts	MT1M
ABI3BP	0	4.49169199535486	0.558	0.05	0	Fibroblasts	ABI3BP
EGR1	0	1.98699813890895	0.766	0.258	0	Fibroblasts	EGR1
CYBRD1	0	3.36308881695233	0.608	0.101	0	Fibroblasts	CYBRD1
FBLN5	0	2.74519060080337	0.6	0.093	0	Fibroblasts	FBLN5
PCOLCE2	0	5.50205270554042	0.541	0.036	0	Fibroblasts	PCOLCE2
CTSF	0	2.65358816098191	0.644	0.139	0	Fibroblasts	CTSF
PDGFRL	0	5.02400775605252	0.537	0.033	0	Fibroblasts	PDGFRL
EPB41L2	0	2.52001979262525	0.668	0.165	0	Fibroblasts	EPB41L2
LIMA1	0	1.96751125465863	0.738	0.238	0	Fibroblasts	LIMA1
EMP2	0	1.5182066967379	0.756	0.256	0	Fibroblasts	EMP2
NFIB	0	1.9809446888644	0.689	0.191	0	Fibroblasts	NFIB
ID3	0	1.63065603409219	0.852	0.355	0	Fibroblasts	ID3
CD59	0	1.46503391348467	0.856	0.362	0	Fibroblasts	CD59
CXCL12	0	2.10485459556526	0.645	0.152	0	Fibroblasts	CXCL12
MXRA7	0	1.81324374230497	0.681	0.189	0	Fibroblasts	MXRA7
FGF7	0	4.33989937299278	0.522	0.036	0	Fibroblasts	FGF7
PTGIS	0	3.0173296188397	0.575	0.089	0	Fibroblasts	PTGIS
NR2F2	0	1.62131291606795	0.688	0.203	0	Fibroblasts	NR2F2
GPX8	0	3.37107510683975	0.544	0.064	0	Fibroblasts	GPX8
CD151	0	1.15967142702217	0.854	0.375	0	Fibroblasts	CD151
MGP	0	3.35917923479118	0.997	0.52	0	Fibroblasts	MGP
CD9	0	1.8599547558112	0.91	0.434	0	Fibroblasts	CD9
EDIL3	0	2.51160105231029	0.59	0.117	0	Fibroblasts	EDIL3
CALU	0	2.0701307660423	0.705	0.233	0	Fibroblasts	CALU
RARRES2	0	2.97860928763865	0.571	0.102	0	Fibroblasts	RARRES2
NFIC	0	1.78833626825269	0.759	0.291	0	Fibroblasts	NFIC
RAB34	0	1.96755044175741	0.676	0.209	0	Fibroblasts	RAB34
SERPINF1	0	5.13829928004692	0.552	0.085	0	Fibroblasts	SERPINF1
IFITM3	0	1.35177461319053	0.988	0.521	0	Fibroblasts	IFITM3
NFIX	0	2.59838463466507	0.561	0.095	0	Fibroblasts	NFIX
FBLN2	0	4.48277873737887	0.535	0.07	0	Fibroblasts	FBLN2
AKAP12	0	2.75861891837219	0.553	0.089	0	Fibroblasts	AKAP12
PDGFRB	0	2.93487848925226	0.526	0.064	0	Fibroblasts	PDGFRB
WISP2	0	4.65847179248091	0.504	0.042	0	Fibroblasts	WISP2
TCF4	0	1.48071553064717	0.738	0.276	0	Fibroblasts	TCF4
GAS6	0	1.82646713891222	0.763	0.303	0	Fibroblasts	GAS6
BICC1	0	4.18528348446509	0.491	0.031	0	Fibroblasts	BICC1
GLT8D2	0	3.08211823896824	0.524	0.066	0	Fibroblasts	GLT8D2
PLPP1	0	1.8116402329601	0.613	0.155	0	Fibroblasts	PLPP1
LRRC17	0	3.69877086872241	0.501	0.047	0	Fibroblasts	LRRC17
ASPN	0	2.80730765946963	0.521	0.067	0	Fibroblasts	ASPN
RRAS	0	1.47658185171806	0.772	0.318	0	Fibroblasts	RRAS
CYB5R3	0	1.61084	0.839	0.387	0	Fibroblasts	CYB5R3
BEX3	0	1.45117916190972	0.687	0.236	0	Fibroblasts	BEX3
TMEM98	0	2.79390601098578	0.525	0.074	0	Fibroblasts	TMEM98
SVIL	0	1.51778441364973	0.631	0.182	0	Fibroblasts	SVIL
OLFML3	0	4.68620701078797	0.479	0.03	0	Fibroblasts	OLFML3
CTTN	0	2.18663645930791	0.585	0.139	0	Fibroblasts	CTTN
NFIA	0	1.76444835069052	0.652	0.21	0	Fibroblasts	NFIA
GOLIM4	0	1.80953891488678	0.669	0.228	0	Fibroblasts	GOLIM4
CPQ	0	1.92653620835481	0.681	0.24	0	Fibroblasts	CPQ
UACA	0	2.30325674599566	0.607	0.166	0	Fibroblasts	UACA
GPNMB1	0	1.95240666977947	0.603	0.168	0	Fibroblasts	GPNMB
PALLD	0	1.38988173815825	0.598	0.165	0	Fibroblasts	PALLD
SERPINH1	0	2.32653639106057	0.572	0.139	0	Fibroblasts	SERPINH1
FGFR1	0	2.67429199613082	0.53	0.099	0	Fibroblasts	FGFR1
PDLIM3	0	1.56385485862369	0.61	0.179	0	Fibroblasts	PDLIM3
REXO2	0	1.63612270979633	0.734	0.307	0	Fibroblasts	REXO2
LTBP3	0	2.02144721449549	0.578	0.153	0	Fibroblasts	LTBP3
CCPG1	0	1.6006709630309	0.786	0.362	0	Fibroblasts	CCPG1
ANTXR1	0	2.8255242335182	0.488	0.065	0	Fibroblasts	ANTXR1
ID4	0	1.72604543256781	0.534	0.112	0	Fibroblasts	ID4
FKBP10	0	3.12301404359537	0.489	0.067	0	Fibroblasts	FKBP10
MRC2	0	3.64039216553222	0.462	0.042	0	Fibroblasts	MRC2
PROS1	0	2.65871597927375	0.515	0.099	0	Fibroblasts	PROS1
DPT	0	3.87655030077969	0.451	0.036	0	Fibroblasts	DPT
FEZ1	0	2.43332359784672	0.502	0.087	0	Fibroblasts	FEZ1
NDN	0	2.32309453654601	0.531	0.117	0	Fibroblasts	NDN
CST31	0	1.62931887828358	0.994	0.582	0	Fibroblasts	CST3
TNXB	0	4.83966312284357	0.461	0.051	0	Fibroblasts	TNXB
PRDX4	0	1.6058162313093	0.729	0.319	0	Fibroblasts	PRDX4
AXL	0	2.69073266234455	0.51	0.102	0	Fibroblasts	AXL
IL6ST	0	1.1303759668027	0.718	0.311	0	Fibroblasts	IL6ST
SCPEP1	0	1.89300262140115	0.619	0.216	0	Fibroblasts	SCPEP1
HCFC1R1	0	1.28583202535277	0.714	0.311	0	Fibroblasts	HCFC1R1
GEM	0	1.90155818689695	0.519	0.117	0	Fibroblasts	GEM
FAP	0	4.58562705426389	0.426	0.025	0	Fibroblasts	FAP
MMP23B	0	3.8965190448808	0.427	0.03	0	Fibroblasts	MMP23B
PDGFD	0	2.79768796477799	0.46	0.063	0	Fibroblasts	PDGFD
ITGB5	0	2.46811717651328	0.494	0.098	0	Fibroblasts	ITGB5
NUCB2	0	1.30683299180708	0.791	0.396	0	Fibroblasts	NUCB2
SMIM141	0	1.62056100763505	0.632	0.239	0	Fibroblasts	SMIM14
TGFB1I1	0	1.36302704239313	0.541	0.149	0	Fibroblasts	TGFB1I1
ABCA8	0	5.26317105591958	0.41	0.018	0	Fibroblasts	ABCA8
VKORC1	0	1.34931655644239	0.777	0.386	0	Fibroblasts	VKORC1
NENF	0	1.34451595808135	0.83	0.439	0	Fibroblasts	NENF
FERMT2	0	1.3561831964548	0.576	0.185	0	Fibroblasts	FERMT2
TCEAL9	0	1.74605226577783	0.585	0.195	0	Fibroblasts	TCEAL9
TWIST1	0	3.13058888963494	0.437	0.049	0	Fibroblasts	TWIST1
C9orf3	0	1.61563427369023	0.549	0.161	0	Fibroblasts	C9orf3
ECM1	0	4.47312150575861	0.415	0.027	0	Fibroblasts	ECM1
HSPB1	0	1.00054236941227	0.942	0.554	0	Fibroblasts	HSPB1
ANXA4	0	1.55372507014717	0.67	0.283	0	Fibroblasts	ANXA4
EMILIN1	0	3.0814200832792	0.443	0.057	0	Fibroblasts	EMILIN1
SGCB	0	2.09570139555993	0.488	0.102	0	Fibroblasts	SGCB
TCEAL4	0	1.06049695413377	0.755	0.369	0	Fibroblasts	TCEAL4
PRRX2	0	3.10289193687112	0.434	0.048	0	Fibroblasts	PRRX2
FAM3C	0	1.80350139615544	0.574	0.188	0	Fibroblasts	FAM3C
CP	0	3.22455521270538	0.439	0.054	0	Fibroblasts	CP
PPFIBP1	0	1.93958710199475	0.535	0.15	0	Fibroblasts	PPFIBP1
PLSCR4	0	2.5720812145476	0.47	0.085	0	Fibroblasts	PLSCR4
TSPAN4	0	1.57889729362538	0.624	0.24	0	Fibroblasts	TSPAN4
NDUFA4L2	0	2.76391653960207	0.44	0.056	0	Fibroblasts	NDUFA4L2
RRBP1	0	1.45893657480866	0.751	0.367	0	Fibroblasts	RRBP1
NOV	0	1.91305848881705	0.477	0.094	0	Fibroblasts	NOV
ARHGAP29	0	1.42648884102794	0.56	0.179	0	Fibroblasts	ARHGAP29
SDC21	0	1.88226111372488	0.516	0.135	0	Fibroblasts	SDC2
BDH2	0	1.94333100301924	0.524	0.144	0	Fibroblasts	BDH2
AKR1C2	0	3.03351613870632	0.425	0.045	0	Fibroblasts	AKR1C2
EPHX1	0	2.24100100126406	0.539	0.161	0	Fibroblasts	EPHX1
C2orf40	0	2.66664463421639	0.473	0.097	0	Fibroblasts	C2orf40
FGL21	0	1.63685396365282	0.632	0.256	0	Fibroblasts	FGL2
ECM2	0	2.96167644724003	0.429	0.053	0	Fibroblasts	ECM2
FHL2	0	3.30203585672959	0.426	0.051	0	Fibroblasts	FHL2
IGFBP2	0	2.03475670147389	0.586	0.212	0	Fibroblasts	IGFBP2
KDELR3	0	3.97504835908803	0.408	0.034	0	Fibroblasts	KDELR3
BACE2	0	1.95541837984528	0.494	0.12	0	Fibroblasts	BACE2
RTL8C	0	1.57076463204851	0.585	0.212	0	Fibroblasts	RTL8C
LEPROT	0	1.13120278687563	0.797	0.426	0	Fibroblasts	LEPROT
CYB5A	0	1.87173319058687	0.628	0.258	0	Fibroblasts	CYB5A
S100A16	0	1.47506665579775	0.527	0.158	0	Fibroblasts	S100A16
CERCAM	0	3.44288359946712	0.411	0.042	0	Fibroblasts	CERCAM
ADI1	0	1.31293141370362	0.712	0.344	0	Fibroblasts	ADI1
RND3	0	2.48386650489291	0.453	0.085	0	Fibroblasts	RND3
RCN1	0	1.79868714319734	0.53	0.162	0	Fibroblasts	RCN1
ARL1	0	1.41801379737529	0.614	0.246	0	Fibroblasts	ARL1
C1QTNF1	0	2.5024835736415	0.467	0.099	0	Fibroblasts	C1QTNF1
GNG12	0	1.94351630504982	0.496	0.129	0	Fibroblasts	GNG12
PGRMC1	0	1.28003416052787	0.628	0.262	0	Fibroblasts	PGRMC1
ERLEC1	0	1.25715160525765	0.677	0.312	0	Fibroblasts	ERLEC1
GUCY1A1	0	1.81100777160788	0.493	0.128	0	Fibroblasts	GUCY1A1
SNX9	0	1.56888003393198	0.586	0.221	0	Fibroblasts	SNX9
VEGFB	0	1.41144368942004	0.744	0.379	0	Fibroblasts	VEGFB
ADD3	0	1.78565027644795	0.534	0.169	0	Fibroblasts	ADD3
PAM	0	2.19410984417878	0.467	0.103	0	Fibroblasts	PAM
SEC31A	0	1.4705158189042	0.63	0.266	0	Fibroblasts	SEC31A
TIMP1	0	2.53793102032437	0.993	0.629	0	Fibroblasts	TIMP1
ZBTB20	0	1.36541197431882	0.635	0.273	0	Fibroblasts	ZBTB20
CDH11	0	2.99827791271696	0.416	0.055	0	Fibroblasts	CDH11
PLD31	0	1.22175425521073	0.637	0.276	0	Fibroblasts	PLD3
SGCE	0	2.67226776291812	0.428	0.068	0	Fibroblasts	SGCE
TSC22D1	0	1.38024577117456	0.634	0.274	0	Fibroblasts	TSC22D1
EEA1	0	1.31290636394574	0.652	0.295	0	Fibroblasts	EEA1
SLIT2	0	5.27325279514105	0.373	0.016	0	Fibroblasts	SLIT2
RASSF8	0	2.58833660968798	0.439	0.082	0	Fibroblasts	RASSF8
LAMA4	0	2.13848150557365	0.449	0.093	0	Fibroblasts	LAMA4
ABCA6	0	4.60077303406471	0.373	0.017	0	Fibroblasts	ABCA6
EVA1B	0	1.59405431081149	0.584	0.229	0	Fibroblasts	EVA1B
DDR2	0	3.26491394230385	0.401	0.047	0	Fibroblasts	DDR2
TIMP3	0	3.58129596371111	0.529	0.175	0	Fibroblasts	TIMP3
HDLBP	0	1.42223414388514	0.623	0.27	0	Fibroblasts	HDLBP
H2AFJ	0	1.06502236361151	0.762	0.41	0	Fibroblasts	H2AFJ
COL8A1	0	2.09584579890037	0.449	0.097	0	Fibroblasts	COL8A1
FOXC1	0	1.22752727571534	0.526	0.175	0	Fibroblasts	FOXC1
LOXL1	0	3.36849338632152	0.393	0.042	0	Fibroblasts	LOXL1
DPYSL3	0	2.38588447462097	0.44	0.089	0	Fibroblasts	DPYSL3
GAS1	0	6.06821721426183	0.365	0.015	0	Fibroblasts	GAS1
INMT	0	2.73366151739749	0.418	0.069	0	Fibroblasts	INMT
PLXDC21	0	1.81954456361477	0.565	0.216	0	Fibroblasts	PLXDC2
CBR1	0	1.46254803830726	0.563	0.214	0	Fibroblasts	CBR1
GINM1	0	1.14154222786873	0.677	0.33	0	Fibroblasts	GINM1
PDLIM2	0	1.13084257072488	0.663	0.317	0	Fibroblasts	PDLIM2
COL5A2	0	3.57822080595335	0.383	0.038	0	Fibroblasts	COL5A2
MORF4L2	0	1.19623360574419	0.634	0.289	0	Fibroblasts	MORF4L2
VCAM1	0	2.48868424497824	0.441	0.096	0	Fibroblasts	VCAM1
ESD	0	1.02626121116042	0.777	0.433	0	Fibroblasts	ESD
MT1X	0	1.2293951747843	0.626	0.283	0	Fibroblasts	MT1X
OLFML2B	0	2.66255897522762	0.442	0.099	0	Fibroblasts	OLFML2B
MEDAG	0	3.66835167654157	0.376	0.034	0	Fibroblasts	MEDAG
A4GALT	0	2.64220960649162	0.419	0.077	0	Fibroblasts	A4GALT
PHLDA3	0	2.13436196022838	0.438	0.097	0	Fibroblasts	PHLDA3
APP	0	1.43695986278568	0.612	0.271	0	Fibroblasts	APP
CLIC4	0	1.41592528827379	0.536	0.196	0	Fibroblasts	CLIC4
CHPF	0	2.94205664095749	0.385	0.046	0	Fibroblasts	CHPF
PID11	0	2.21889723626535	0.441	0.102	0	Fibroblasts	PID1
SLIT3	0	3.47947834191798	0.378	0.04	0	Fibroblasts	SLIT3
TENT5A	0	1.71431540701844	0.503	0.165	0	Fibroblasts	TENT5A
MT2A	0	1.31639172989277	0.908	0.571	0	Fibroblasts	MT2A
LIMCH1	0	1.67673457900115	0.459	0.123	0	Fibroblasts	LIMCH1
EPS8	0	1.46643869888355	0.539	0.204	0	Fibroblasts	EPS8
ENG	0	1.08432248292807	0.593	0.258	0	Fibroblasts	ENG
PIGT	0	1.51304925876299	0.542	0.208	0	Fibroblasts	PIGT
NORAD	0	1.14713362244404	0.663	0.329	0	Fibroblasts	NORAD
ASPH	0	1.34734448266404	0.602	0.268	0	Fibroblasts	ASPH
P4HA2	0	2.86727193334562	0.395	0.062	0	Fibroblasts	P4HA2
LAMB2	0	2.48709242378689	0.418	0.087	0	Fibroblasts	LAMB2
LAPTM4A	0	1.52730648615292	0.935	0.605	0	Fibroblasts	LAPTM4A
EMP1	0	1.42580845969229	0.517	0.187	0	Fibroblasts	EMP1
SLPI	0	5.71302733802659	0.367	0.037	0	Fibroblasts	SLPI
AGT	0	3.43014226808568	0.37	0.041	0	Fibroblasts	AGT
KDELR2	0	1.15327789203009	0.74	0.411	0	Fibroblasts	KDELR2
ADH5	0	1.01097359832081	0.699	0.37	0	Fibroblasts	ADH5
ALDH21	0	1.40747318493867	0.618	0.29	0	Fibroblasts	ALDH2
CASC4	0	1.41375923663813	0.519	0.191	0	Fibroblasts	CASC4
FMO2	0	3.18874096628161	0.391	0.064	0	Fibroblasts	FMO2
VASN	0	2.55136840684582	0.391	0.064	0	Fibroblasts	VASN
PMEPA1	0	1.49394502248523	0.516	0.189	0	Fibroblasts	PMEPA1
MPZL1	0	2.32872187410839	0.422	0.096	0	Fibroblasts	MPZL1
RBMS3	0	2.10357837578048	0.423	0.097	0	Fibroblasts	RBMS3
DDAH2	0	1.00583562919809	0.727	0.401	0	Fibroblasts	DDAH2
MSRB3	0	1.3987765677794	0.474	0.148	0	Fibroblasts	MSRB3
KDELR1	0	1.02914403412466	0.805	0.48	0	Fibroblasts	KDELR1
AKR1C3	0	1.27168960017085	0.477	0.152	0	Fibroblasts	AKR1C3
COPRS	0	1.27183294255161	0.537	0.213	0	Fibroblasts	COPRS
MFAP2	0	3.42057804133188	0.36	0.036	0	Fibroblasts	MFAP2
COL4A2	0	1.74015607046435	0.45	0.126	0	Fibroblasts	COL4A2
SPATS2L	0	1.34078609980164	0.563	0.24	0	Fibroblasts	SPATS2L
APOD	0	6.00962998826307	0.353	0.03	0	Fibroblasts	APOD
CPXM2	0	2.35372857812709	0.407	0.084	0	Fibroblasts	CPXM2
F10	0	4.78856658808481	0.347	0.026	0	Fibroblasts	F10
SDF4	0	1.09177348526278	0.637	0.317	0	Fibroblasts	SDF4
F3	0	5.21911448307923	0.338	0.018	0	Fibroblasts	F3
PLPP3	0	2.92883157675984	0.41	0.09	0	Fibroblasts	PLPP3
PTN	0	2.34143374922825	0.358	0.039	0	Fibroblasts	PTN
CISD1	0	1.62955933059859	0.495	0.176	0	Fibroblasts	CISD1
MAP1A	0	3.26718040483054	0.352	0.034	0	Fibroblasts	MAP1A
CCND1	0	1.70404505035564	0.46	0.143	0	Fibroblasts	CCND1
ATRAID	0	1.05705573696859	0.773	0.456	0	Fibroblasts	ATRAID
SUGCT	0	3.16136537861485	0.356	0.039	0	Fibroblasts	SUGCT
ELN	0	1.54853136997259	0.4	0.083	0	Fibroblasts	ELN
IL33	0	1.31656093920449	0.455	0.139	0	Fibroblasts	IL33
FKBP7	0	2.54317345881779	0.379	0.064	0	Fibroblasts	FKBP7
PDE5A	0	1.03705524759368	0.417	0.102	0	Fibroblasts	PDE5A
COL15A1	0	2.50831630529956	0.386	0.071	0	Fibroblasts	COL15A1
OLFML1	0	4.01456978746729	0.335	0.02	0	Fibroblasts	OLFML1
OAT	0	1.40661871431241	0.487	0.172	0	Fibroblasts	OAT
LMAN1	0	1.03811882773521	0.686	0.373	0	Fibroblasts	LMAN1
MSX1	0	3.48763106783349	0.356	0.043	0	Fibroblasts	MSX1
YIF1A	0	1.26481970417374	0.568	0.255	0	Fibroblasts	YIF1A
AKR1C1	0	2.42969524818419	0.37	0.058	0	Fibroblasts	AKR1C1
NTRK2	0	3.34153012733551	0.341	0.03	0	Fibroblasts	NTRK2
FMOD	0	2.91086341800628	0.356	0.045	0	Fibroblasts	FMOD
NT5E	0	2.71774056403843	0.374	0.063	0	Fibroblasts	NT5E
AAMDC	0	1.46233836335669	0.504	0.193	0	Fibroblasts	AAMDC
PROCR	0	1.57017928640463	0.422	0.111	0	Fibroblasts	PROCR
SERPINE2	0	3.59946732160167	0.344	0.033	0	Fibroblasts	SERPINE2
LARP6	0	2.44868137205461	0.379	0.069	0	Fibroblasts	LARP6
TNFRSF11B	0	3.36541283599214	0.359	0.05	0	Fibroblasts	TNFRSF11B
ACKR3	0	4.66232620667087	0.364	0.056	0	Fibroblasts	ACKR3
WASL	0	1.23628795353379	0.513	0.207	0	Fibroblasts	WASL
GLG1	0	1.19674428729922	0.542	0.237	0	Fibroblasts	GLG1
STEAP1	0	4.68404227740041	0.321	0.016	0	Fibroblasts	STEAP1
ARF4	0	1.05336292697203	0.752	0.448	0	Fibroblasts	ARF4
CDO1	0	2.41794561329951	0.36	0.056	0	Fibroblasts	CDO1
DIXDC1	0	1.94547857007856	0.401	0.098	0	Fibroblasts	DIXDC1
IL1R1	0	1.64130655116269	0.433	0.13	0	Fibroblasts	IL1R1
TPBG	0	2.95447991148751	0.352	0.049	0	Fibroblasts	TPBG
PARVA	0	2.30514793442866	0.378	0.075	0	Fibroblasts	PARVA
MFAP5	0	7.64101887486109	0.313	0.01	0	Fibroblasts	MFAP5
GGT5	0	3.28098600417281	0.353	0.05	0	Fibroblasts	GGT5
SCARB2	0	1.23007734245633	0.538	0.236	0	Fibroblasts	SCARB2
ENAH	0	1.82757215081691	0.41	0.108	0	Fibroblasts	ENAH
DAAM1	0	1.41543077031706	0.486	0.184	0	Fibroblasts	DAAM1
GSTM3	0	2.08636745173635	0.391	0.091	0	Fibroblasts	GSTM3
METTL7A	0	1.89846675930223	0.446	0.147	0	Fibroblasts	METTL7A
PKIG1	0	1.25866833662439	0.472	0.173	0	Fibroblasts	PKIG
PCYOX1	0	1.89703152841602	0.405	0.107	0	Fibroblasts	PCYOX1
PI16	0	7.10742529932438	0.307	0.009	0	Fibroblasts	PI16
ARHGAP21	0	1.98938668505484	0.433	0.136	0	Fibroblasts	ARHGAP21
ARL3	0	1.26714040650264	0.516	0.22	0	Fibroblasts	ARL3
TMEM45A	0	3.10851476719896	0.335	0.04	0	Fibroblasts	TMEM45A
TXNDC15	0	1.27958443874767	0.497	0.202	0	Fibroblasts	TXNDC15
COLEC12	0	3.08369637830287	0.341	0.047	0	Fibroblasts	COLEC12
ANKH	0	2.0633209574768	0.412	0.118	0	Fibroblasts	ANKH
THY1	0	3.33012552264408	0.329	0.037	0	Fibroblasts	THY1
CDC42EP5	0	1.81720524068013	0.393	0.101	0	Fibroblasts	CDC42EP5
WWTR1	0	1.31063669796864	0.445	0.154	0	Fibroblasts	WWTR1
TUSC1	0	2.03055445963803	0.392	0.101	0	Fibroblasts	TUSC1
C3	0	5.70348118811772	0.329	0.038	0	Fibroblasts	C3
SLC29A1	0	2.31396678911293	0.399	0.109	0	Fibroblasts	SLC29A1
CDKN1C	0	1.43585677409957	0.498	0.208	0	Fibroblasts	CDKN1C
PODN	0	5.63008183387446	0.302	0.012	0	Fibroblasts	PODN
UGDH	0	3.06628999988422	0.337	0.048	0	Fibroblasts	UGDH
GXYLT2	0	3.72461975151295	0.313	0.024	0	Fibroblasts	GXYLT2
FBLIM1	0	1.2903229926403	0.428	0.14	0	Fibroblasts	FBLIM1
MAP9	0	1.69741273746783	0.37	0.083	0	Fibroblasts	MAP9
PDGFA	0	1.8002742908291	0.413	0.126	0	Fibroblasts	PDGFA
GLT8D1	0	1.67850193607739	0.405	0.119	0	Fibroblasts	GLT8D1
PDLIM4	0	1.86801877258762	0.383	0.097	0	Fibroblasts	PDLIM4
IL34	0	3.2292236750352	0.323	0.037	0	Fibroblasts	IL34
CSF1	0	2.23398756284389	0.35	0.064	0	Fibroblasts	CSF1
ANXA2	0	1.0748973048599	0.942	0.656	0	Fibroblasts	ANXA2
RBFOX2	0	2.05846863778595	0.369	0.084	0	Fibroblasts	RBFOX2
SLC39A7	0	1.50636347169198	0.431	0.147	0	Fibroblasts	SLC39A7
FKBP9	0	2.09330247693672	0.377	0.093	0	Fibroblasts	FKBP9
PLAT	0	1.91749092772456	0.387	0.105	0	Fibroblasts	PLAT
KANK2	0	1.71493204115313	0.369	0.087	0	Fibroblasts	KANK2
LGALS1	0	1.09085953842831	0.976	0.694	0	Fibroblasts	LGALS1
PLAGL1	0	2.62570107037115	0.352	0.07	0	Fibroblasts	PLAGL1
ITGA1	0	1.81929875006213	0.369	0.088	0	Fibroblasts	ITGA1
ANGPT1	0	2.36150649496555	0.348	0.067	0	Fibroblasts	ANGPT1
DTWD1	0	1.64634207463659	0.414	0.134	0	Fibroblasts	DTWD1
SRPX	0	3.34352176602403	0.33	0.051	0	Fibroblasts	SRPX
CD200	0	2.00740894938352	0.355	0.077	0	Fibroblasts	CD200
CTHRC1	0	2.98692290749816	0.344	0.067	0	Fibroblasts	CTHRC1
RARRES1	0	4.3656087327879	0.316	0.04	0	Fibroblasts	RARRES1
F2R	0	1.79599500656974	0.39	0.114	0	Fibroblasts	F2R
C1QTNF2	0	3.06653004499305	0.313	0.037	0	Fibroblasts	C1QTNF2
ZNF503	0	1.80855153913689	0.402	0.126	0	Fibroblasts	ZNF503
COL4A1	0	1.5447324771678	0.383	0.108	0	Fibroblasts	COL4A1
USP53	0	2.32449022325493	0.398	0.124	0	Fibroblasts	USP53
AHI1	0	1.39505926402574	0.44	0.166	0	Fibroblasts	AHI1
EID1	0	1.06336	0.935	0.661	0	Fibroblasts	EID1
EBF1	0	2.47686927310981	0.339	0.068	0	Fibroblasts	EBF1
SMOC2	0	1.56926083876751	0.361	0.09	0	Fibroblasts	SMOC2
FAM92A	0	2.55372312576737	0.323	0.053	0	Fibroblasts	FAM92A
SH3D19	0	2.76839235221801	0.32	0.051	0	Fibroblasts	SH3D19
ASAP2	0	2.25639893112822	0.346	0.077	0	Fibroblasts	ASAP2
ERRFI1	0	2.28696111647721	0.332	0.064	0	Fibroblasts	ERRFI1
TMEM43	0	1.33984919903992	0.426	0.158	0	Fibroblasts	TMEM43
MGST1	0	3.98336968634218	0.335	0.067	0	Fibroblasts	MGST1
LAMC1	0	2.26188944218775	0.343	0.076	0	Fibroblasts	LAMC1
FAM229B	0	2.43833430367229	0.325	0.059	0	Fibroblasts	FAM229B
UAP1	0	2.31991434595226	0.369	0.104	0	Fibroblasts	UAP1
TMEM47	0	1.63187087788167	0.371	0.106	0	Fibroblasts	TMEM47
TGM2	0	1.92006901688533	0.388	0.123	0	Fibroblasts	TGM2
YIPF2	0	1.72014546669291	0.374	0.109	0	Fibroblasts	YIPF2
AR	0	2.58627010446649	0.315	0.051	0	Fibroblasts	AR
CD631	0	1.35570404229747	0.982	0.718	0	Fibroblasts	CD63
RPS27L	0	1.01082124111306	0.907	0.643	0	Fibroblasts	RPS27L
SNX7	0	2.23351884725029	0.338	0.075	0	Fibroblasts	SNX7
DEPP1	0	1.74427031291639	0.367	0.105	0	Fibroblasts	DEPP1
LEPR	0	3.75947737557617	0.304	0.044	0	Fibroblasts	LEPR
MAGEH1	0	1.51376108455533	0.367	0.107	0	Fibroblasts	MAGEH1
TCF7L2	0	2.0055417642031	0.35	0.091	0	Fibroblasts	TCF7L2
ANO6	0	1.51699136470889	0.401	0.142	0	Fibroblasts	ANO6
CKB	0	2.62810692783966	0.316	0.057	0	Fibroblasts	CKB
SELENBP1	0	2.14381883370802	0.322	0.065	0	Fibroblasts	SELENBP1
COL21A1	0	2.42815309733829	0.318	0.061	0	Fibroblasts	COL21A1
INHBA	0	2.24977969186698	0.315	0.058	0	Fibroblasts	INHBA
C1GALT1C1	0	1.4308750088704	0.395	0.138	0	Fibroblasts	C1GALT1C1
TCEA3	0	1.91071243720579	0.33	0.074	0	Fibroblasts	TCEA3
CKAP4	0	2.0009251743207	0.348	0.092	0	Fibroblasts	CKAP4
MYO1D	0	2.15274719832759	0.326	0.07	0	Fibroblasts	MYO1D
PRAF2	0	1.36656814375717	0.381	0.126	0	Fibroblasts	PRAF2
ZNF704	0	2.30204739652349	0.316	0.062	0	Fibroblasts	ZNF704
PLEKHA4	0	2.51277639070351	0.304	0.05	0	Fibroblasts	PLEKHA4
PTGR1	0	1.86351818382475	0.352	0.099	0	Fibroblasts	PTGR1
ANG	0	2.03359728914192	0.34	0.088	0	Fibroblasts	ANG
TJP1	0	1.20467439760778	0.387	0.135	0	Fibroblasts	TJP1
CRTAC1	0	2.64134969018368	0.332	0.081	0	Fibroblasts	CRTAC1
FOXC2	0	1.93693584641535	0.324	0.073	0	Fibroblasts	FOXC2
JAG1	0	1.41089933468327	0.369	0.118	0	Fibroblasts	JAG1
ITGAV	0	1.61796307271177	0.367	0.117	0	Fibroblasts	ITGAV
SESTD1	0	2.12923636740258	0.337	0.089	0	Fibroblasts	SESTD1
TAX1BP3	0	1.54138246552161	0.38	0.134	0	Fibroblasts	TAX1BP3
SORBS3	0	1.39663886920343	0.375	0.131	0	Fibroblasts	SORBS3
GATA6	0	2.25633666719068	0.304	0.06	0	Fibroblasts	GATA6
PFN2	0	1.21849150341363	0.329	0.086	0	Fibroblasts	PFN2
JAM3	0	2.06363203696556	0.305	0.062	0	Fibroblasts	JAM3
CCDC3	0	1.89876982443628	0.329	0.088	0	Fibroblasts	CCDC3
CTDSPL	0	1.98495806666952	0.311	0.07	0	Fibroblasts	CTDSPL
TRIP6	0	1.48330811925017	0.37	0.13	0	Fibroblasts	TRIP6
SERTAD4-AS1	0	1.89747944926764	0.32	0.084	0	Fibroblasts	SERTAD4-AS1
DBN1	0	2.67612239020328	0.3	0.064	0	Fibroblasts	DBN1
TNS2	0	1.85248627051932	0.321	0.088	0	Fibroblasts	TNS2
IGFBP3	0	2.52366163936111	0.3	0.067	0	Fibroblasts	IGFBP3
ANGPT2	0	2.09703441638085	0.305	0.076	0	Fibroblasts	ANGPT2
IFT22	0	1.81517001474413	0.306	0.078	0	Fibroblasts	IFT22
CD34	0	2.05488398226795	0.331	0.105	0	Fibroblasts	CD34
CDH13	0	1.73465426782887	0.313	0.09	0	Fibroblasts	CDH13
PCDH7	0	1.13252426064933	0.307	0.085	0	Fibroblasts	PCDH7
POSTN	0	2.57033600300769	0.31	0.089	0	Fibroblasts	POSTN
CD81	0	1.19183319274238	0.977	0.802	0	Fibroblasts	CD81
JUN	0	1.17510614048299	0.893	0.725	0	Fibroblasts	JUN
S100A6	0	1.26030219847472	0.997	0.921	0	Fibroblasts	S100A6
ZBTB16	7.67406472325114e-308	1.58785034859598	0.302	0.093	1.73495255263262e-303	Fibroblasts	ZBTB16
TRIM47	8.31057569355441e-308	1.50430933905032	0.348	0.119	1.87885495279878e-303	Fibroblasts	TRIM47
TMEM9	3.50195070683488e-307	1.37230546838923	0.378	0.135	7.91721015801229e-303	Fibroblasts	TMEM9
C5orf15	6.76003393773191e-307	1.41724611892349	0.364	0.129	1.52830847264243e-302	Fibroblasts	C5orf15
PLEKHA5	1.96986059822961e-306	1.39631713072937	0.314	0.099	4.45346084047751e-302	Fibroblasts	PLEKHA5
NCKAP1	6.1376056764688e-306	1.50345031008587	0.308	0.096	1.38758989133607e-301	Fibroblasts	NCKAP1
KLF9	1.27253261773657e-297	1.15861579986103	0.57	0.274	2.87694174217883e-293	Fibroblasts	KLF9
TUBB6	1.95788470753435e-296	1.21627592371838	0.486	0.211	4.42638574679365e-292	Fibroblasts	TUBB6
ITPRIPL2	8.00991890040966e-296	1.48197340963127	0.373	0.139	1.81088246500462e-291	Fibroblasts	ITPRIPL2
OS9	4.39194838936041e-294	1.05736931540736	0.63	0.331	9.92931691866602e-290	Fibroblasts	OS9
TMED3	7.33142871706834e-294	1.2592847742622	0.457	0.194	1.65748940435481e-289	Fibroblasts	TMED3
LAPTM4B	1.8772622500683e-292	1.32787173071918	0.34	0.115	4.2441144949544e-288	Fibroblasts	LAPTM4B
HYI	4.16084205894382e-292	1.26957716930076	0.393	0.148	9.4068317268602e-288	Fibroblasts	HYI
CD3021	6.65057839502128e-288	1.29973565497725	0.458	0.197	1.50356276354641e-283	Fibroblasts	CD302
IFT571	1.5681102696805e-286	1.05542972223657	0.451	0.183	3.54518369769368e-282	Fibroblasts	IFT57
GCSH	2.84398510689991e-285	1.41142443855191	0.331	0.114	6.42968152967932e-281	Fibroblasts	GCSH
KIFAP3	2.48468941635803e-284	1.20800651496174	0.395	0.151	5.61738583250224e-280	Fibroblasts	KIFAP3
FADS3	2.88017025319488e-283	1.41823126253273	0.367	0.136	6.51148890842298e-279	Fibroblasts	FADS3
LRP10	5.11787590472017e-283	1.03356853783496	0.569	0.276	1.15704938453914e-278	Fibroblasts	LRP10
MUM1	9.24988503964139e-283	1.44349403233166	0.301	0.097	2.09121400976212e-278	Fibroblasts	MUM1
EVI5	1.76975955727909e-281	1.43485105819321	0.37	0.14	4.00107240709656e-277	Fibroblasts	EVI5
MPG	6.44217845200537e-281	1.00364502229317	0.644	0.35	1.45644770442937e-276	Fibroblasts	MPG
TMEM204	1.49452022820354e-280	1.30125176716236	0.334	0.114	3.37881133192256e-276	Fibroblasts	TMEM204
DLC1	1.67753650875734e-279	1.41361083094609	0.308	0.101	3.79257453899859e-275	Fibroblasts	DLC1
PXK	2.83754080255671e-279	1.41868397267212	0.32	0.11	6.41511224642022e-275	Fibroblasts	PXK
SOX4	6.1611761775763e-279	1.1120769387232	0.467	0.204	1.39291871022645e-274	Fibroblasts	SOX4
BCAP29	1.73105877354344e-275	1.02463417530018	0.619	0.322	3.91357767522701e-271	Fibroblasts	BCAP29
VCL	8.47182822212771e-275	1.04427327427667	0.402	0.154	1.91531092445863e-270	Fibroblasts	VCL
DPYSL2	1.89881715095956e-274	1.17409525907651	0.546	0.268	4.29284581488937e-270	Fibroblasts	DPYSL2
SEPT10	1.59401921674627e-273	1.20650919881977	0.412	0.164	3.60375864521996e-269	Fibroblasts	SEPT10
PXDC1	6.32495211266833e-273	1.27205434535793	0.371	0.14	1.42994517363206e-268	Fibroblasts	PXDC1
MYL6B	8.55922820128247e-269	1.30051539947012	0.381	0.148	1.93507031174594e-264	Fibroblasts	MYL6B
CKS1B	1.34256188422373e-268	1.18829787875822	0.336	0.118	3.035263907853e-264	Fibroblasts	CKS1B
OSBPL1A	1.26089939298055e-267	1.48473756071237	0.34	0.126	2.85064134765042e-263	Fibroblasts	OSBPL1A
ENDOD1	4.00107967587224e-267	1.27608874375737	0.347	0.125	9.04564093121195e-263	Fibroblasts	ENDOD1
CHID1	1.26240179061599e-266	1.2269807645141	0.411	0.169	2.85403796822462e-262	Fibroblasts	CHID1
BAD	1.58367473307722e-266	1.02891039173994	0.516	0.238	3.58037183654099e-262	Fibroblasts	BAD
SEC63	3.65351639745872e-264	1.06836237992871	0.486	0.219	8.25986987137467e-260	Fibroblasts	SEC63
ARHGAP10	4.46552605220618e-264	1.14177712889714	0.388	0.152	1.00956612988277e-259	Fibroblasts	ARHGAP10
SIL1	2.01433985855296e-262	1.34039075897013	0.378	0.151	4.55401955221653e-258	Fibroblasts	SIL1
TMEM87A	4.35168756912283e-262	1.02482374658419	0.483	0.214	9.8382952562729e-258	Fibroblasts	TMEM87A
GOLGA2	6.03727368017255e-262	1.14131131648026	0.444	0.191	1.36490683361341e-257	Fibroblasts	GOLGA2
TMEM159	1.09496231933915e-258	1.19302115528777	0.361	0.136	2.47549081156194e-254	Fibroblasts	TMEM159
RGS3	5.29757312693181e-258	1.43328362815607	0.307	0.107	1.19767533253674e-253	Fibroblasts	RGS3
HDGFL3	8.90404346975833e-258	1.01235817010798	0.429	0.175	2.01302614764296e-253	Fibroblasts	HDGFL3
NME4	9.27190458986561e-258	1.04403870792207	0.476	0.214	2.09619218967682e-253	Fibroblasts	NME4
WDR45	5.47360821925529e-256	1.08973931525522	0.429	0.181	1.23747334620924e-251	Fibroblasts	WDR45
DNAJC10	8.48618058645468e-255	1.16290259232244	0.41	0.17	1.91855570698567e-250	Fibroblasts	DNAJC10
TMEM106C	8.72482020827371e-252	1.07553278006013	0.367	0.139	1.97250735268652e-247	Fibroblasts	TMEM106C
TMBIM1	5.37955780420088e-248	1.03628819785747	0.51	0.244	1.21621042837373e-243	Fibroblasts	TMBIM1
HEBP1	2.22181337690331e-246	1.00431263565554	0.541	0.27	5.02307568250301e-242	Fibroblasts	HEBP1
CHPT1	1.97246336747513e-245	1.25699735854665	0.418	0.184	4.45934518118777e-241	Fibroblasts	CHPT1
COL18A1	6.66737144857296e-245	1.35190003133907	0.407	0.173	1.50735933709338e-240	Fibroblasts	COL18A1
GPAA1	1.70013345776024e-241	1.04634877411137	0.46	0.209	3.84366172130435e-237	Fibroblasts	GPAA1
TNFAIP21	4.88053050550948e-239	1.57641480367233	0.322	0.124	1.10339033668558e-234	Fibroblasts	TNFAIP2
CFL2	2.67930756469801e-238	1.11411157420451	0.348	0.132	6.05737854226926e-234	Fibroblasts	CFL2
TMEM106B	5.31697904619773e-237	1.05250934392357	0.399	0.165	1.20206262276438e-232	Fibroblasts	TMEM106B
ZNF358	8.9233012405641e-237	1.2982820972024	0.326	0.123	2.01737994446673e-232	Fibroblasts	ZNF358
MBNL2	1.87080023463509e-234	1.07876195480149	0.415	0.179	4.22950517046301e-230	Fibroblasts	MBNL2
AIG1	3.84324978892927e-234	1.09577731991607	0.449	0.206	8.68881912281129e-230	Fibroblasts	AIG1
MYOF	4.51926723564037e-233	1.39021562988565	0.329	0.128	1.02171593663357e-228	Fibroblasts	MYOF
P4HTM	9.48688065001776e-232	1.18921210484924	0.301	0.108	2.14479397735602e-227	Fibroblasts	P4HTM
ZFHX3	9.22289296488005e-231	1.31394062059136	0.369	0.153	2.08511164150008e-226	Fibroblasts	ZFHX3
DESI2	1.05484308537647e-227	1.00862582865938	0.441	0.2	2.38478924741913e-223	Fibroblasts	DESI2
MOCS2	4.21061860978429e-227	1.03400368780799	0.395	0.167	9.51936655300031e-223	Fibroblasts	MOCS2
RTL8A	4.90002810960439e-227	1.16273098557918	0.374	0.157	1.10779835501936e-222	Fibroblasts	RTL8A
HIGD1A	1.01705065263553e-223	1.02316779059754	0.457	0.215	2.2993481154784e-219	Fibroblasts	HIGD1A
JMJD8	2.02746583188805e-222	1.11736493771207	0.332	0.13	4.58369475273249e-218	Fibroblasts	JMJD8
TMEM14A	1.57086435298064e-218	1.00568814756244	0.335	0.129	3.55141012921862e-214	Fibroblasts	TMEM14A
TMA16	1.85955611285065e-215	1.13141808439725	0.371	0.158	4.20408445993274e-211	Fibroblasts	TMA16
GADD45A	1.55575242788546e-214	1.01173723972912	0.494	0.246	3.51724508896344e-210	Fibroblasts	GADD45A
TFDP2	1.38924831826215e-213	1.0295866708809	0.349	0.14	3.14081259792707e-209	Fibroblasts	TFDP2
CALHM2	2.05811144329056e-212	1.11467379598318	0.333	0.133	4.65297835099129e-208	Fibroblasts	CALHM2
COPS8	2.44200974810774e-211	1.00443119947111	0.42	0.191	5.52089563852197e-207	Fibroblasts	COPS8
SPART	4.97468005222206e-211	1.0461509155441	0.434	0.204	1.12467566620636e-206	Fibroblasts	SPART
DAP	3.98136953249025e-210	1.08077948049881	0.443	0.214	9.00108023905395e-206	Fibroblasts	DAP
AHCYL1	1.56236243688738e-208	1.20440051468319	0.362	0.156	3.53218899731498e-204	Fibroblasts	AHCYL1
HACD3	8.75487546995308e-208	1.02070087948401	0.381	0.165	1.97930224624699e-203	Fibroblasts	HACD3
MAP1LC3A	1.55890039221682e-207	1.09216817944845	0.339	0.136	3.52436200672378e-203	Fibroblasts	MAP1LC3A
NRP1	1.31396361116811e-205	1.25028178704851	0.422	0.201	2.97060893212887e-201	Fibroblasts	NRP1
PAWR	8.09648665560584e-204	1.04399192113199	0.304	0.116	1.83045370309937e-199	Fibroblasts	PAWR
PTK2	1.26318629931368e-203	1.21868133599537	0.315	0.124	2.85581158548836e-199	Fibroblasts	PTK2
AK3	5.13563496609075e-198	1.10888061231902	0.315	0.127	1.1610643531338e-193	Fibroblasts	AK3
EPAS1	5.24261023654177e-198	1.05462462623534	0.442	0.215	1.18524932227736e-193	Fibroblasts	EPAS1
ATL3	3.06083638372582e-187	1.06984688632331	0.384	0.177	6.91993889632733e-183	Fibroblasts	ATL3
WDR13	7.1219400572778e-185	1.06582244840052	0.356	0.158	1.61012820814937e-180	Fibroblasts	WDR13
PIP4P2	1.16007879811613e-184	1.04470292703803	0.33	0.141	2.62270614678094e-180	Fibroblasts	PIP4P2
NFYB	7.19375070535454e-184	1.03688127516236	0.311	0.128	1.62636315946655e-179	Fibroblasts	NFYB
MAP4K5	8.78136371696242e-184	1.02031213264272	0.328	0.138	1.98529070913086e-179	Fibroblasts	MAP4K5
FNDC3B	1.84567114226737e-176	1.20205810001565	0.324	0.141	4.17269331843806e-172	Fibroblasts	FNDC3B
DHRS3	4.97007946858363e-176	1.88578770979245	0.322	0.152	1.12363556625739e-171	Fibroblasts	DHRS3
COPS7A	1.52501746202292e-175	1.05989395844982	0.303	0.126	3.44775947814141e-171	Fibroblasts	COPS7A
SMAD5	1.00347360830497e-173	1.10086659738242	0.311	0.132	2.26865313365588e-169	Fibroblasts	SMAD5
SRPRB	1.11311923300818e-173	1.01583511225745	0.301	0.125	2.51653996198488e-169	Fibroblasts	SRPRB
TMED7	6.161547754671e-171	1.0017339857206	0.336	0.149	1.39300271637602e-166	Fibroblasts	TMED7
CLN5	1.41343214205093e-168	1.08585004760855	0.3	0.128	3.19548738674875e-164	Fibroblasts	CLN5
SAV1	3.19611254648581e-165	1.04480248206235	0.305	0.131	7.22577124509513e-161	Fibroblasts	SAV1
TNFRSF12A	1.37827787998924e-163	1.22773452412439	0.373	0.186	3.11601063107968e-159	Fibroblasts	TNFRSF12A
ALCAM1	2.01296388624946e-154	1.08174229065401	0.317	0.145	4.55090875403277e-150	Fibroblasts	ALCAM
VAT1	6.72467240448688e-151	1.19290791892695	0.305	0.139	1.52031393720639e-146	Fibroblasts	VAT1
JDP21	2.07765283951017e-149	1.07351509516824	0.332	0.159	4.6971575395646e-145	Fibroblasts	JDP2
APOE1	9.09867106120714e-136	1.61291357116184	0.377	0.207	2.05702755351771e-131	Fibroblasts	APOE
CFD	8.88615493176702e-126	5.71269726633097	0.328	0.209	2.00898190697389e-121	Fibroblasts	CFD
RAMP2	0	6.4719348013708	0.955	0.04	0	Endothelial cell	RAMP2
ECSCR	0	7.95434682159849	0.912	0.009	0	Endothelial cell	ECSCR
CLEC14A	0	7.8755619424404	0.904	0.012	0	Endothelial cell	CLEC14A
IFI27	0	5.10099192234336	0.961	0.081	0	Endothelial cell	IFI27
PECAM1	0	5.19856564221174	0.939	0.099	0	Endothelial cell	PECAM1
PALMD	0	6.65453113823843	0.851	0.02	0	Endothelial cell	PALMD
CALCRL	0	5.40162277232302	0.899	0.072	0	Endothelial cell	CALCRL
VWF	0	7.96349054534107	0.831	0.012	0	Endothelial cell	VWF
PLVAP	0	7.29218970412064	0.822	0.012	0	Endothelial cell	PLVAP
RNASE11	0	1.5558819195823	0.955	0.156	0	Endothelial cell	RNASE1
EGFL7	0	5.51204084335612	0.84	0.043	0	Endothelial cell	EGFL7
SOX18	0	7.52811920965204	0.803	0.01	0	Endothelial cell	SOX18
NPDC1	0	4.27675637113486	0.936	0.147	0	Endothelial cell	NPDC1
TM4SF1	0	3.90854607598522	0.926	0.151	0	Endothelial cell	TM4SF1
IGFBP4	0	3.97944209847353	0.94	0.169	0	Endothelial cell	IGFBP4
ID1	0	4.39950200559106	0.839	0.097	0	Endothelial cell	ID1
ADGRL4	0	7.75379840208726	0.746	0.007	0	Endothelial cell	ADGRL4
RAMP3	0	6.75498733987693	0.748	0.015	0	Endothelial cell	RAMP3
CAV1	0	2.89456416885979	0.947	0.22	0	Endothelial cell	CAV1
HSPG2	0	4.45926114848847	0.805	0.082	0	Endothelial cell	HSPG2
HYAL2	0	5.64020686256203	0.782	0.059	0	Endothelial cell	HYAL2
CRIP2	0	2.6486607357727	0.94	0.221	0	Endothelial cell	CRIP2
SLC9A3R2	0	4.93470369439831	0.805	0.094	0	Endothelial cell	SLC9A3R2
AQP1	0	3.75191	0.815	0.127	0	Endothelial cell	AQP1
TSPAN7	0	6.29383574368034	0.701	0.019	0	Endothelial cell	TSPAN7
JAM2	0	5.88607994302401	0.706	0.026	0	Endothelial cell	JAM2
CAVIN2	0	4.42279576885176	0.72	0.041	0	Endothelial cell	CAVIN2
ESAM	0	4.10572447140916	0.741	0.063	0	Endothelial cell	ESAM
GNG11	0	4.40511509050227	0.825	0.149	0	Endothelial cell	GNG11
PDLIM1	0	3.34391958303061	0.881	0.207	0	Endothelial cell	PDLIM1
BCAM	0	3.92488369385463	0.738	0.065	0	Endothelial cell	BCAM
MTUS1	0	4.11026312314557	0.764	0.092	0	Endothelial cell	MTUS1
EMCN	0	6.99971110399407	0.678	0.009	0	Endothelial cell	EMCN
SPARCL11	0	2.31889968846565	0.923	0.264	0	Endothelial cell	SPARCL1
ARHGAP291	0	2.97580014714259	0.778	0.122	0	Endothelial cell	ARHGAP29
LDB2	0	4.93252638906972	0.678	0.034	0	Endothelial cell	LDB2
S100A161	0	3.39981750035071	0.743	0.102	0	Endothelial cell	S100A16
CAVIN11	0	1.92258432379656	0.85	0.213	0	Endothelial cell	CAVIN1
S100A131	0	2.28940351950588	0.834	0.209	0	Endothelial cell	S100A13
MGST2	0	3.02741517861584	0.817	0.194	0	Endothelial cell	MGST2
MMRN2	0	6.73285923232939	0.628	0.009	0	Endothelial cell	MMRN2
NRN1	0	5.42379380294237	0.641	0.024	0	Endothelial cell	NRN1
CD591	0	2.57990906009877	0.934	0.32	0	Endothelial cell	CD59
NNMT1	0	1.64549933551651	0.822	0.209	0	Endothelial cell	NNMT
SNCG	0	3.02076699508616	0.72	0.108	0	Endothelial cell	SNCG
ENG1	0	3.09305429571254	0.814	0.204	0	Endothelial cell	ENG
EMP11	0	2.99262761040765	0.74	0.132	0	Endothelial cell	EMP1
ID31	0	2.23814392748001	0.92	0.315	0	Endothelial cell	ID3
LMO2	0	2.73879307929981	0.783	0.179	0	Endothelial cell	LMO2
ADIRF1	0	1.54140795866199	0.879	0.276	0	Endothelial cell	ADIRF
CYYR1	0	7.46836970531166	0.603	0.005	0	Endothelial cell	CYYR1
SPTBN11	0	2.26889354008262	0.794	0.2	0	Endothelial cell	SPTBN1
RBP7	0	4.85515637182166	0.641	0.057	0	Endothelial cell	RBP7
TGFBR2	0	2.77569163859307	0.858	0.274	0	Endothelial cell	TGFBR2
NFIB1	0	2.31891112250447	0.735	0.153	0	Endothelial cell	NFIB
TCF41	0	2.32087430711764	0.817	0.236	0	Endothelial cell	TCF4
ACKR1	0	9.32882746594986	0.585	0.009	0	Endothelial cell	ACKR1
EPAS11	0	2.47383296584444	0.73	0.157	0	Endothelial cell	EPAS1
RAB13	0	2.28505383334513	0.851	0.281	0	Endothelial cell	RAB13
CAV2	0	2.11211170497416	0.724	0.156	0	Endothelial cell	CAV2
CD341	0	3.61877639379989	0.614	0.047	0	Endothelial cell	CD34
MDK	0	3.80831582878302	0.623	0.058	0	Endothelial cell	MDK
WWTR11	0	3.16606145423048	0.663	0.102	0	Endothelial cell	WWTR1
ADAM15	0	4.12346966627408	0.633	0.073	0	Endothelial cell	ADAM15
CLDN5	0	8.26838419615432	0.562	0.005	0	Endothelial cell	CLDN5
ELK3	0	2.79546157585847	0.707	0.15	0	Endothelial cell	ELK3
CCL14	0	8.7237994879984	0.559	0.003	0	Endothelial cell	CCL14
CNN31	0	2.31885	0.719	0.167	0	Endothelial cell	CNN3
CLU1	0	2.47016340063808	0.83	0.279	0	Endothelial cell	CLU
SPRY1	0	3.66306066432921	0.667	0.117	0	Endothelial cell	SPRY1
EMP21	0	1.91944851611492	0.773	0.223	0	Endothelial cell	EMP2
MYCT1	0	8.24837306557361	0.548	0.002	0	Endothelial cell	MYCT1
PRCP	0	3.2847923928503	0.729	0.183	0	Endothelial cell	PRCP
IL6ST1	0	2.40481823444642	0.815	0.272	0	Endothelial cell	IL6ST
APP1	0	2.19723848948896	0.767	0.226	0	Endothelial cell	APP
TFPI1	0	2.33809832233951	0.717	0.176	0	Endothelial cell	TFPI
IL331	0	3.28650374386722	0.63	0.092	0	Endothelial cell	IL33
CDH5	0	7.18304365129868	0.542	0.005	0	Endothelial cell	CDH5
LMCD1	0	2.50212199611587	0.661	0.126	0	Endothelial cell	LMCD1
FLT1	0	4.54617110860552	0.575	0.041	0	Endothelial cell	FLT1
CD1511	0	1.29548343431676	0.874	0.343	0	Endothelial cell	CD151
PTMS	0	1.69267824843565	0.914	0.384	0	Endothelial cell	PTMS
VAMP5	0	2.0878682212767	0.866	0.337	0	Endothelial cell	VAMP5
PLAT1	0	3.70911820365416	0.583	0.057	0	Endothelial cell	PLAT
TNFSF10	0	2.05040208510052	0.818	0.296	0	Endothelial cell	TNFSF10
RDX	0	2.69446142356757	0.752	0.23	0	Endothelial cell	RDX
PTPRB	0	7.62494633568561	0.526	0.004	0	Endothelial cell	PTPRB
GIMAP71	0	1.33448229186947	0.887	0.371	0	Endothelial cell	GIMAP7
VWA1	0	6.2732505926405	0.527	0.015	0	Endothelial cell	VWA1
MARCKSL1	0	2.47974006519768	0.709	0.198	0	Endothelial cell	MARCKSL1
AKR1C31	0	2.87190881496038	0.617	0.111	0	Endothelial cell	AKR1C3
IFITM31	0	2.2571534131883	0.996	0.491	0	Endothelial cell	IFITM3
CD91	0	1.18443290078259	0.909	0.406	0	Endothelial cell	CD9
KANK3	0	5.47704493670858	0.514	0.012	0	Endothelial cell	KANK3
ETS21	0	1.96552240109976	0.795	0.3	0	Endothelial cell	ETS2
HDGFL31	0	2.54627554178637	0.623	0.13	0	Endothelial cell	HDGFL3
THBD1	0	1.67894595257218	0.697	0.205	0	Endothelial cell	THBD
ADAMTS1	0	2.96623185709068	0.601	0.112	0	Endothelial cell	ADAMTS1
PPIC1	0	1.91340343421629	0.643	0.155	0	Endothelial cell	PPIC
NR2F21	0	1.69629326012001	0.66	0.178	0	Endothelial cell	NR2F2
SNHG7	0	2.04427707989516	0.853	0.373	0	Endothelial cell	SNHG7
TJP11	0	2.8712130800754	0.571	0.091	0	Endothelial cell	TJP1
IL3RA	0	4.63173358638971	0.5	0.021	0	Endothelial cell	IL3RA
OLFM1	0	5.54941820828524	0.501	0.023	0	Endothelial cell	OLFM1
EFNA1	0	5.52015564321124	0.493	0.016	0	Endothelial cell	EFNA1
LIMA11	0	1.77218896812712	0.691	0.215	0	Endothelial cell	LIMA1
HEG1	0	3.91619886095045	0.534	0.059	0	Endothelial cell	HEG1
LTC4S	0	2.73610186342306	0.632	0.158	0	Endothelial cell	LTC4S
MALL	0	5.66012357000105	0.482	0.015	0	Endothelial cell	MALL
GRASP1	0	1.95948626116017	0.626	0.159	0	Endothelial cell	GRASP
MMRN1	0	7.40641476983712	0.469	0.004	0	Endothelial cell	MMRN1
FAM213A	0	3.08137712029077	0.554	0.091	0	Endothelial cell	FAM213A
FAM110D	0	7.88866172320153	0.466	0.003	0	Endothelial cell	FAM110D
ITGA6	0	3.70449663604905	0.517	0.054	0	Endothelial cell	ITGA6
DUSP23	0	2.53218100159678	0.694	0.231	0	Endothelial cell	DUSP23
FKBP1A	0	2.44811340702833	0.95	0.488	0	Endothelial cell	FKBP1A
ECE1	0	3.00627580449582	0.541	0.08	0	Endothelial cell	ECE1
RASIP1	0	6.49920747267783	0.467	0.007	0	Endothelial cell	RASIP1
CRIM1	0	2.54087461887149	0.587	0.127	0	Endothelial cell	CRIM1
CD320	0	2.4650914477749	0.615	0.157	0	Endothelial cell	CD320
GIMAP1	0	1.60472555892398	0.643	0.187	0	Endothelial cell	GIMAP1
ARL2	0	1.53480067313933	0.775	0.319	0	Endothelial cell	ARL2
FOXC11	0	2.19024686640751	0.599	0.143	0	Endothelial cell	FOXC1
ERG	0	3.48883464966295	0.504	0.049	0	Endothelial cell	ERG
NOSTRIN	0	7.35926309389987	0.459	0.005	0	Endothelial cell	NOSTRIN
SH3BP5	0	2.03293026805727	0.667	0.214	0	Endothelial cell	SH3BP5
RAB11A	0	1.75452007673818	0.765	0.312	0	Endothelial cell	RAB11A
TINAGL1	0	1.40816085457751	0.597	0.145	0	Endothelial cell	TINAGL1
STOM	0	1.62279276302568	0.783	0.333	0	Endothelial cell	STOM
YBX3	0	1.50252215212438	0.929	0.481	0	Endothelial cell	YBX3
HSPB11	0	1.34982018841021	0.973	0.526	0	Endothelial cell	HSPB1
ICAM2	0	2.58452790797614	0.564	0.119	0	Endothelial cell	ICAM2
CXorf36	0	7.84563237620336	0.446	0.002	0	Endothelial cell	CXorf36
A2M	0	1.69993285958287	0.707	0.263	0	Endothelial cell	A2M
CFI	0	3.82570898373372	0.479	0.036	0	Endothelial cell	CFI
BMPR2	0	3.01254335552166	0.542	0.103	0	Endothelial cell	BMPR2
LEPROT1	0	1.42748860253831	0.835	0.397	0	Endothelial cell	LEPROT
KLF41	0	1.70379366143459	0.69	0.252	0	Endothelial cell	KLF4
NECTIN2	0	2.66363603327436	0.572	0.135	0	Endothelial cell	NECTIN2
EGR11	0	1.42366224340327	0.676	0.241	0	Endothelial cell	EGR1
CD931	0	2.71275892129551	0.546	0.111	0	Endothelial cell	CD93
SOX41	0	2.12427336820296	0.601	0.167	0	Endothelial cell	SOX4
LIMS2	0	3.06730371074878	0.502	0.07	0	Endothelial cell	LIMS2
SOCS2	0	2.57906035047975	0.511	0.083	0	Endothelial cell	SOCS2
RHOC	0	1.56921375304621	0.891	0.465	0	Endothelial cell	RHOC
SNTB2	0	2.26652800698564	0.552	0.127	0	Endothelial cell	SNTB2
MCTP1	0	3.70081421403531	0.487	0.062	0	Endothelial cell	MCTP1
HES1	0	2.86966111128988	0.555	0.132	0	Endothelial cell	HES1
SPARC1	0	1.12330508532035	0.64	0.217	0	Endothelial cell	SPARC
COX7A11	0	1.20936689855539	0.609	0.187	0	Endothelial cell	COX7A1
PODXL	0	6.43621519398026	0.429	0.008	0	Endothelial cell	PODXL
EFNB2	0	4.21152957929987	0.452	0.032	0	Endothelial cell	EFNB2
CRTAC11	0	3.22935969779317	0.464	0.045	0	Endothelial cell	CRTAC1
FAM198B	0	3.1129357422727	0.505	0.087	0	Endothelial cell	FAM198B
TMOD3	0	1.56348260487771	0.768	0.354	0	Endothelial cell	TMOD3
TGFBR3	0	3.05892430673158	0.467	0.054	0	Endothelial cell	TGFBR3
TACC1	0	1.48684726108963	0.776	0.364	0	Endothelial cell	TACC1
STC1	0	9.29853594520186	0.413	0.002	0	Endothelial cell	STC1
AFDN	0	2.61073246725478	0.496	0.087	0	Endothelial cell	AFDN
IFITM1	0	1.82496801126809	0.663	0.255	0	Endothelial cell	IFITM1
NUAK1	0	4.57119360159425	0.433	0.025	0	Endothelial cell	NUAK1
ITGB4	0	6.67119625090483	0.414	0.006	0	Endothelial cell	ITGB4
BACE21	0	2.47783237054603	0.503	0.096	0	Endothelial cell	BACE2
NFIA1	0	1.27036850983558	0.598	0.191	0	Endothelial cell	NFIA
SOCS3	0	1.87343751840972	0.814	0.409	0	Endothelial cell	SOCS3
ARL4A	0	1.58686052753408	0.72	0.316	0	Endothelial cell	ARL4A
TSPAN41	0	1.64033916037342	0.621	0.218	0	Endothelial cell	TSPAN4
TIE1	0	6.97035376097488	0.407	0.004	0	Endothelial cell	TIE1
PTTG1IP	0	1.32124281712356	0.777	0.379	0	Endothelial cell	PTTG1IP
ACTN1	0	1.41811534720639	0.642	0.245	0	Endothelial cell	ACTN1
INPP1	0	2.99367431907754	0.465	0.07	0	Endothelial cell	INPP1
ZNF385D	0	3.51524808091329	0.441	0.047	0	Endothelial cell	ZNF385D
TSC22D11	0	1.01083750431213	0.644	0.25	0	Endothelial cell	TSC22D1
CDC42EP51	0	2.7968056282806	0.465	0.072	0	Endothelial cell	CDC42EP5
CNTNAP3B	0	5.65821426010511	0.399	0.01	0	Endothelial cell	CNTNAP3B
MGLL	0	2.20870372739264	0.559	0.171	0	Endothelial cell	MGLL
FAM69B	0	7.49451824603915	0.39	0.003	0	Endothelial cell	FAM69B
RCN11	0	1.98199794581178	0.527	0.14	0	Endothelial cell	RCN1
MKL2	0	3.7137972515613	0.427	0.04	0	Endothelial cell	MKL2
SELP	0	7.54298191935454	0.389	0.003	0	Endothelial cell	SELP
S1PR1	0	3.42926150809471	0.419	0.034	0	Endothelial cell	S1PR1
PIK3C2A	0	2.46288753230321	0.492	0.107	0	Endothelial cell	PIK3C2A
PROCR1	0	3.57058496044525	0.468	0.085	0	Endothelial cell	PROCR
NES	0	4.46185398909217	0.411	0.028	0	Endothelial cell	NES
ACVRL1	0	4.08458671118059	0.413	0.034	0	Endothelial cell	ACVRL1
NCOA7	0	1.70552675346305	0.599	0.221	0	Endothelial cell	NCOA7
IL1R11	0	2.6636445858489	0.481	0.104	0	Endothelial cell	IL1R1
MPZL2	0	6.66438169444219	0.386	0.009	0	Endothelial cell	MPZL2
TPD52L1	0	3.08545202983147	0.429	0.053	0	Endothelial cell	TPD52L1
BEX31	0	1.01723845977364	0.599	0.223	0	Endothelial cell	BEX3
TNFRSF1A	0	1.47693247293749	0.653	0.277	0	Endothelial cell	TNFRSF1A
TCN2	0	3.57403900847044	0.43	0.055	0	Endothelial cell	TCN2
IER31	0	1.01534306194617	0.742	0.369	0	Endothelial cell	IER3
SULF2	0	2.95252310301719	0.444	0.071	0	Endothelial cell	SULF2
SSFA2	0	2.53534298479653	0.491	0.119	0	Endothelial cell	SSFA2
HMGN3	0	1.27527344076116	0.753	0.381	0	Endothelial cell	HMGN3
TSHZ2	0	2.58196545723119	0.43	0.058	0	Endothelial cell	TSHZ2
LIFR	0	4.6775010307403	0.396	0.025	0	Endothelial cell	LIFR
ASS1	0	3.97870477864355	0.408	0.037	0	Endothelial cell	ASS1
CCDC501	0	1.64477637780458	0.563	0.192	0	Endothelial cell	CCDC50
RASSF9	0	5.29563091008398	0.384	0.014	0	Endothelial cell	RASSF9
FERMT21	0	1.39700569372563	0.537	0.167	0	Endothelial cell	FERMT2
YWHAE	0	1.26630440450656	0.861	0.491	0	Endothelial cell	YWHAE
C2CD4B	0	8.54379958953361	0.373	0.004	0	Endothelial cell	C2CD4B
LPAR6	0	1.70151122453115	0.551	0.184	0	Endothelial cell	LPAR6
FNBP1L	0	3.85696884468859	0.399	0.033	0	Endothelial cell	FNBP1L
ABLIM1	0	2.11685110950646	0.445	0.08	0	Endothelial cell	ABLIM1
PLSCR11	0	1.02577534862125	0.702	0.337	0	Endothelial cell	PLSCR1
TUBB61	0	1.82776286343556	0.548	0.185	0	Endothelial cell	TUBB6
SERPINH11	0	1.85385971024589	0.489	0.126	0	Endothelial cell	SERPINH1
RGS16	0	2.90488845939335	0.484	0.123	0	Endothelial cell	RGS16
CCDC85B	0	1.63798828551319	0.937	0.578	0	Endothelial cell	CCDC85B
PPFIBP11	0	1.73655015983504	0.492	0.133	0	Endothelial cell	PPFIBP1
MTRNR2L8	0	1.84373996188027	0.583	0.225	0	Endothelial cell	MTRNR2L8
CD401	0	1.95609826447157	0.493	0.135	0	Endothelial cell	CD40
DNAJB4	0	1.92197760190741	0.499	0.144	0	Endothelial cell	DNAJB4
TM4SF18	0	7.46442675347867	0.358	0.003	0	Endothelial cell	TM4SF18
IPO11	0	3.95969139175816	0.376	0.022	0	Endothelial cell	IPO11
SELENOW	0	1.61880147128054	0.97	0.616	0	Endothelial cell	SELENOW
EBPL	0	1.61313531763759	0.54	0.187	0	Endothelial cell	EBPL
FLOT1	0	1.26712971206983	0.663	0.311	0	Endothelial cell	FLOT1
SLCO2A1	0	7.96019475633927	0.354	0.002	0	Endothelial cell	SLCO2A1
GPR146	0	4.72764487868351	0.37	0.018	0	Endothelial cell	GPR146
PLA2G16	0	1.15282888474263	0.575	0.223	0	Endothelial cell	PLA2G16
CTNNAL1	0	2.80259192635581	0.424	0.073	0	Endothelial cell	CTNNAL1
CMIP	0	2.08152	0.46	0.111	0	Endothelial cell	CMIP
PLCG2	0	1.44914557159906	0.68	0.331	0	Endothelial cell	PLCG2
LAMA41	0	2.63477676513922	0.424	0.075	0	Endothelial cell	LAMA4
ARPC1A	0	1.32892556770996	0.587	0.238	0	Endothelial cell	ARPC1A
NDRG1	0	1.90584883489833	0.486	0.137	0	Endothelial cell	NDRG1
CTTN1	0	1.65796090497691	0.478	0.129	0	Endothelial cell	CTTN
FAM241A	0	2.43851824075514	0.434	0.086	0	Endothelial cell	FAM241A
CYB5A1	0	1.23200177078542	0.59	0.242	0	Endothelial cell	CYB5A
GJA1	0	2.74104500352884	0.414	0.067	0	Endothelial cell	GJA1
POSTN1	0	2.75015897534132	0.407	0.06	0	Endothelial cell	POSTN
TGM21	0	2.40439337418946	0.445	0.098	0	Endothelial cell	TGM2
BCAP291	0	1.23398748240855	0.646	0.3	0	Endothelial cell	BCAP29
LUZP1	0	1.32791144269734	0.571	0.225	0	Endothelial cell	LUZP1
PSMB5	0	1.20879701128689	0.667	0.322	0	Endothelial cell	PSMB5
EPHX11	0	1.61740748641236	0.491	0.146	0	Endothelial cell	EPHX1
PCAT19	0	8.30363433952603	0.346	0.001	0	Endothelial cell	PCAT19
SERPINB6	0	1.11214302906197	0.704	0.361	0	Endothelial cell	SERPINB6
FAM167B	0	5.71921875168134	0.352	0.01	0	Endothelial cell	FAM167B
KIAA0355	0	2.72016496917766	0.4	0.059	0	Endothelial cell	KIAA0355
TSPAN18	0	4.1591090628071	0.358	0.017	0	Endothelial cell	TSPAN18
FBLN21	0	1.41210927420781	0.402	0.062	0	Endothelial cell	FBLN2
ICAM1	0	2.65455372548933	0.454	0.114	0	Endothelial cell	ICAM1
HAPLN3	0	2.65385265052375	0.408	0.068	0	Endothelial cell	HAPLN3
TMEM2041	0	2.30128252373465	0.427	0.087	0	Endothelial cell	TMEM204
PLPP11	0	2.27736061878455	0.485	0.147	0	Endothelial cell	PLPP1
NRP11	0	1.62400369088685	0.511	0.174	0	Endothelial cell	NRP1
ZFYVE21	0	1.57381545650439	0.509	0.172	0	Endothelial cell	ZFYVE21
TMEM88	0	6.28030812527809	0.344	0.007	0	Endothelial cell	TMEM88
FABP4	0	1.51780838064151	0.428	0.093	0	Endothelial cell	FABP4
DPYSL21	0	1.38740637577421	0.58	0.246	0	Endothelial cell	DPYSL2
ROBO4	0	5.85223694707344	0.34	0.007	0	Endothelial cell	ROBO4
ZBTB201	0	1.03046956639479	0.591	0.258	0	Endothelial cell	ZBTB20
EDN1	0	7.26392063064451	0.348	0.015	0	Endothelial cell	EDN1
COL18A11	0	1.17043191016659	0.48	0.147	0	Endothelial cell	COL18A1
LXN	0	2.66153353245382	0.423	0.091	0	Endothelial cell	LXN
RASA4	0	3.7038723188609	0.379	0.049	0	Endothelial cell	RASA4
EPHB4	0	6.30441012207283	0.334	0.005	0	Endothelial cell	EPHB4
SEPT101	0	1.79929907030194	0.469	0.14	0	Endothelial cell	SEPT10
PKIG2	0	1.50904473427594	0.482	0.153	0	Endothelial cell	PKIG
ICA1	0	3.36217519575527	0.363	0.035	0	Endothelial cell	ICA1
CLIC41	0	1.4753352605106	0.507	0.18	0	Endothelial cell	CLIC4
RAPGEF5	0	3.25632888138261	0.369	0.043	0	Endothelial cell	RAPGEF5
PHACTR2	0	1.16444792015407	0.584	0.258	0	Endothelial cell	PHACTR2
PREX2	0	3.90932381098829	0.348	0.022	0	Endothelial cell	PREX2
NUCB1	0	1.07391869618096	0.674	0.349	0	Endothelial cell	NUCB1
ITGA5	0	2.45361885428625	0.4	0.075	0	Endothelial cell	ITGA5
NAA10	0	1.09519128267179	0.643	0.319	0	Endothelial cell	NAA10
DAAM11	0	1.96160702387465	0.489	0.165	0	Endothelial cell	DAAM1
PON2	0	2.48748285531697	0.407	0.084	0	Endothelial cell	PON2
VGLL4	0	1.35240878290126	0.515	0.193	0	Endothelial cell	VGLL4
PLXND1	0	2.52015461098722	0.406	0.084	0	Endothelial cell	PLXND1
SASH1	0	2.50737075345393	0.405	0.083	0	Endothelial cell	SASH1
YES1	0	2.29177929929279	0.383	0.061	0	Endothelial cell	YES1
UACA1	0	1.26068647722501	0.48	0.159	0	Endothelial cell	UACA
BMX	0	7.1499169056884	0.324	0.004	0	Endothelial cell	BMX
CLIC2	0	3.15633991968069	0.374	0.054	0	Endothelial cell	CLIC2
RBPMS	0	1.28467229800163	0.457	0.137	0	Endothelial cell	RBPMS
ZEB1	0	1.49549583552259	0.46	0.14	0	Endothelial cell	ZEB1
RHOJ	0	3.78372462991384	0.348	0.028	0	Endothelial cell	RHOJ
SOX17	0	7.84809527844847	0.321	0.002	0	Endothelial cell	SOX17
PRSS231	0	1.02384268951928	0.463	0.146	0	Endothelial cell	PRSS23
ATP1A1	0	1.14110439529473	0.637	0.321	0	Endothelial cell	ATP1A1
ANXA21	0	1.07039283296627	0.953	0.637	0	Endothelial cell	ANXA2
SWAP701	0	1.64653223041506	0.484	0.169	0	Endothelial cell	SWAP70
TCEAL91	0	1.42275868544466	0.499	0.185	0	Endothelial cell	TCEAL9
PCGF2	0	3.20153201040817	0.357	0.043	0	Endothelial cell	PCGF2
FLNB	0	3.11569612270898	0.355	0.042	0	Endothelial cell	FLNB
IFI44L	0	2.14651866895622	0.412	0.099	0	Endothelial cell	IFI44L
PPP3CA	0	1.11350671085772	0.578	0.265	0	Endothelial cell	PPP3CA
KTN1	0	1.06142550629256	0.91	0.598	0	Endothelial cell	KTN1
COL15A11	0	2.90316973667098	0.367	0.055	0	Endothelial cell	COL15A1
HSD17B12	0	1.56257391417782	0.527	0.216	0	Endothelial cell	HSD17B12
SMAD1	0	4.28297801624113	0.333	0.022	0	Endothelial cell	SMAD1
TEK	0	6.60224082701333	0.315	0.004	0	Endothelial cell	TEK
GIMAP8	0	3.01601465888946	0.353	0.043	0	Endothelial cell	GIMAP8
CPNE8	0	2.02335958067039	0.427	0.119	0	Endothelial cell	CPNE8
EVA1C	0	2.78373952874674	0.356	0.048	0	Endothelial cell	EVA1C
KLF2	0	1.21433369162541	0.955	0.647	0	Endothelial cell	KLF2
RAI14	0	3.04445334586888	0.353	0.048	0	Endothelial cell	RAI14
ASAP1	0	1.39508118270509	0.494	0.189	0	Endothelial cell	ASAP1
ASPH1	0	1.09951877677626	0.558	0.255	0	Endothelial cell	ASPH
FKBP91	0	2.33635575860803	0.379	0.076	0	Endothelial cell	FKBP9
DOCK9	0	3.32602921141526	0.329	0.026	0	Endothelial cell	DOCK9
PDLIM5	0	1.13357533447379	0.514	0.212	0	Endothelial cell	PDLIM5
SMAGP	0	3.03231015219656	0.339	0.037	0	Endothelial cell	SMAGP
MAPK3	0	1.71945999976611	0.437	0.135	0	Endothelial cell	MAPK3
SPNS2	0	5.59048468878051	0.307	0.006	0	Endothelial cell	SPNS2
VAMP3	0	1.15762726367172	0.572	0.271	0	Endothelial cell	VAMP3
SNRK	0	1.37216248621313	0.443	0.143	0	Endothelial cell	SNRK
FXYD6	0	3.63183001164289	0.341	0.041	0	Endothelial cell	FXYD6
ADAMTS9	0	6.13079328496769	0.306	0.006	0	Endothelial cell	ADAMTS9
LAPTM4B1	0	2.00682305224176	0.393	0.094	0	Endothelial cell	LAPTM4B
HHEX	0	2.76362851892368	0.352	0.053	0	Endothelial cell	HHEX
CARHSP1	0	1.15973062421245	0.535	0.237	0	Endothelial cell	CARHSP1
VCAM11	0	2.2943367783213	0.383	0.085	0	Endothelial cell	VCAM1
TRIOBP	0	1.91777948798433	0.417	0.119	0	Endothelial cell	TRIOBP
PARVB1	0	1.62116655380056	0.437	0.14	0	Endothelial cell	PARVB
LAMB1	0	3.12847337022045	0.336	0.04	0	Endothelial cell	LAMB1
HEBP11	0	1.19703803253159	0.548	0.252	0	Endothelial cell	HEBP1
PTPN12	0	1.48069569349109	0.489	0.193	0	Endothelial cell	PTPN12
ENTPD1	0	2.4566802568291	0.378	0.082	0	Endothelial cell	ENTPD1
PERP	0	2.05078073267482	0.394	0.099	0	Endothelial cell	PERP
SEC14L1	0	1.34614371484755	0.505	0.21	0	Endothelial cell	SEC14L1
CTNNB1	0	1.16324109779296	0.611	0.317	0	Endothelial cell	CTNNB1
CPXM21	0	2.28463344003057	0.365	0.071	0	Endothelial cell	CPXM2
MAP3K11	0	2.06406011398889	0.385	0.092	0	Endothelial cell	MAP3K11
TRIM471	0	2.01114765624102	0.392	0.099	0	Endothelial cell	TRIM47
ADGRF5	0	4.28144467845297	0.307	0.015	0	Endothelial cell	ADGRF5
PDK4	0	1.68614600867461	0.404	0.113	0	Endothelial cell	PDK4
APOLD1	0	2.81297850697682	0.34	0.049	0	Endothelial cell	APOLD1
RHOB	0	1.20379020085741	0.615	0.324	0	Endothelial cell	RHOB
SYNPO	0	2.26373807440934	0.37	0.079	0	Endothelial cell	SYNPO
FEZ2	0	1.21215739985875	0.526	0.236	0	Endothelial cell	FEZ2
NRARP	0	2.72359130103411	0.342	0.052	0	Endothelial cell	NRARP
GIMAP6	0	2.51918386079348	0.337	0.048	0	Endothelial cell	GIMAP6
TNS21	0	2.29998541417066	0.357	0.068	0	Endothelial cell	TNS2
PTPRM	0	3.46300800634078	0.315	0.028	0	Endothelial cell	PTPRM
DUSP6	0	1.19738345718375	0.492	0.207	0	Endothelial cell	DUSP6
MCAM	0	1.03714164204108	0.389	0.105	0	Endothelial cell	MCAM
ITGA10	0	2.4910585734184	0.348	0.064	0	Endothelial cell	ITGA10
GBP4	0	1.61881366758989	0.407	0.125	0	Endothelial cell	GBP4
SHC1	0	2.2903255899909	0.35	0.068	0	Endothelial cell	SHC1
CHMP3	0	1.1096646159394	0.51	0.229	0	Endothelial cell	CHMP3
HIPK3	0	1.37384667465894	0.463	0.182	0	Endothelial cell	HIPK3
KCTD121	0	1.86826621304923	0.423	0.142	0	Endothelial cell	KCTD12
YPEL2	0	1.70398968735756	0.419	0.14	0	Endothelial cell	YPEL2
CTNNA1	0	1.24633895735085	0.504	0.226	0	Endothelial cell	CTNNA1
DEPP11	0	2.32139630869316	0.366	0.089	0	Endothelial cell	DEPP1
TMEM273	0	2.4709372691619	0.329	0.052	0	Endothelial cell	TMEM273
ATP8B1	0	3.25347408508774	0.311	0.034	0	Endothelial cell	ATP8B1
CCND11	0	1.67729908621402	0.409	0.132	0	Endothelial cell	CCND1
MANSC1	0	3.18219884720824	0.311	0.035	0	Endothelial cell	MANSC1
DLC11	0	2.13131238889776	0.357	0.081	0	Endothelial cell	DLC1
TMEM255B	0	3.58489637353333	0.308	0.033	0	Endothelial cell	TMEM255B
NFE2L1	0	1.92452211137906	0.377	0.103	0	Endothelial cell	NFE2L1
PDLIM41	0	2.18338639020041	0.357	0.084	0	Endothelial cell	PDLIM4
PGM5	0	3.29256769993094	0.305	0.033	0	Endothelial cell	PGM5
LYL11	0	1.89263787184609	0.386	0.114	0	Endothelial cell	LYL1
MOB2	0	1.16023110374194	0.451	0.18	0	Endothelial cell	MOB2
DYNC1LI2	0	1.08778143071944	0.491	0.22	0	Endothelial cell	DYNC1LI2
TNFAIP1	0	2.87144865517711	0.315	0.045	0	Endothelial cell	TNFAIP1
CPNE2	0	2.26804769366494	0.344	0.074	0	Endothelial cell	CPNE2
GNG121	0	1.41512109625795	0.392	0.123	0	Endothelial cell	GNG12
FZD4	0	3.29659248025292	0.301	0.032	0	Endothelial cell	FZD4
RPGR	0	2.43163526351064	0.326	0.058	0	Endothelial cell	RPGR
MRPL17	0	1.48232183996981	0.448	0.18	0	Endothelial cell	MRPL17
RUNX1T1	0	3.09961794538152	0.308	0.041	0	Endothelial cell	RUNX1T1
EHD2	0	2.15102161925072	0.339	0.072	0	Endothelial cell	EHD2
PLEC	0	1.34859019207874	0.433	0.167	0	Endothelial cell	PLEC
BST2	0	1.15574755525702	0.785	0.519	0	Endothelial cell	BST2
CSGALNACT1	0	2.32924881830226	0.327	0.062	0	Endothelial cell	CSGALNACT1
TESC	0	1.99978379608809	0.354	0.091	0	Endothelial cell	TESC
NEDD9	0	1.37012986548948	0.417	0.155	0	Endothelial cell	NEDD9
PEA151	0	1.02880500241118	0.5	0.239	0	Endothelial cell	PEA15
CTTNBP2NL	0	1.99042114005045	0.373	0.113	0	Endothelial cell	CTTNBP2NL
FSCN1	0	2.5912228916585	0.314	0.055	0	Endothelial cell	FSCN1
NCKAP11	0	1.98169680709595	0.336	0.078	0	Endothelial cell	NCKAP1
RGL2	0	1.90446085192821	0.34	0.083	0	Endothelial cell	RGL2
SLK	0	1.16743923915777	0.457	0.201	0	Endothelial cell	SLK
MYOF1	0	1.87999432316848	0.364	0.111	0	Endothelial cell	MYOF
CYP1B1	0	2.95832052346341	0.322	0.071	0	Endothelial cell	CYP1B1
SCN1B	0	2.48209398759996	0.304	0.053	0	Endothelial cell	SCN1B
AAMDC1	0	1.22869386609081	0.435	0.185	0	Endothelial cell	AAMDC
SERTAD4-AS11	0	1.94132243346581	0.318	0.07	0	Endothelial cell	SERTAD4-AS1
RALB	0	1.57193361459818	0.376	0.128	0	Endothelial cell	RALB
HDAC7	0	1.92863519217584	0.316	0.069	0	Endothelial cell	HDAC7
EHD4	0	1.37008346808139	0.406	0.16	0	Endothelial cell	EHD4
COL4A11	0	2.24998297585407	0.341	0.097	0	Endothelial cell	COL4A1
WARS	0	2.17571284304691	0.34	0.096	0	Endothelial cell	WARS
CCDC69	0	1.3629	0.36	0.117	0	Endothelial cell	CCDC69
SPTLC2	0	1.59895245718241	0.357	0.115	0	Endothelial cell	SPTLC2
SLC41A3	0	1.63135412463747	0.336	0.095	0	Endothelial cell	SLC41A3
GNAQ	0	1.5730502542721	0.381	0.14	0	Endothelial cell	GNAQ
CD79B1	0	1.58562496955402	0.309	0.068	0	Endothelial cell	CD79B
AKT3	0	1.48120875995061	0.346	0.106	0	Endothelial cell	AKT3
PLK2	0	1.64571443052421	0.334	0.098	0	Endothelial cell	PLK2
A4GALT1	0	1.91613568321112	0.308	0.073	0	Endothelial cell	A4GALT
CD2001	0	2.31560572258665	0.301	0.068	0	Endothelial cell	CD200
ARHGEF12	0	1.86435752671171	0.305	0.072	0	Endothelial cell	ARHGEF12
FILIP1	0	1.79649576353547	0.325	0.093	0	Endothelial cell	FILIP1
LIMCH11	0	1.40140021839339	0.351	0.119	0	Endothelial cell	LIMCH1
SLC29A11	0	1.4897214667559	0.331	0.102	0	Endothelial cell	SLC29A1
SUN1	0	1.65798423792986	0.317	0.09	0	Endothelial cell	SUN1
EI24	0	1.1346087163986	0.385	0.158	0	Endothelial cell	EI24
HACD31	0	1.1487354448007	0.379	0.152	0	Endothelial cell	HACD3
F2R1	0	1.02916850553024	0.332	0.106	0	Endothelial cell	F2R
ELK4	0	1.22802787777986	0.344	0.118	0	Endothelial cell	ELK4
COL4A21	0	1.54555576063583	0.347	0.122	0	Endothelial cell	COL4A2
GUK1	0	1.15394154068954	0.954	0.73	0	Endothelial cell	GUK1
PROS11	0	1.4037991687827	0.326	0.103	0	Endothelial cell	PROS1
FLYWCH2	0	1.16795558520547	0.375	0.152	0	Endothelial cell	FLYWCH2
CRYBG3	0	2.2269209345395	0.306	0.083	0	Endothelial cell	CRYBG3
NET1	0	1.03996158768979	0.346	0.124	0	Endothelial cell	NET1
SLC44A2	0	1.58626075016185	0.3	0.078	0	Endothelial cell	SLC44A2
PINK1	0	1.50446591513998	0.349	0.128	0	Endothelial cell	PINK1
AK2	0	1.10052089358217	0.394	0.175	0	Endothelial cell	AK2
CXCL121	0	2.30970447429616	0.382	0.163	0	Endothelial cell	CXCL12
IFIT3	0	1.66343651671021	0.313	0.096	0	Endothelial cell	IFIT3
RBMS31	0	1.56260427538876	0.31	0.094	0	Endothelial cell	RBMS3
ABCD4	0	1.48279247603881	0.309	0.093	0	Endothelial cell	ABCD4
DPYSL31	0	1.64999	0.304	0.089	0	Endothelial cell	DPYSL3
PLSCR41	0	1.5849905490549	0.302	0.088	0	Endothelial cell	PLSCR4
NUDT14	0	1.24484934702124	0.344	0.13	0	Endothelial cell	NUDT14
FNIP21	0	1.6627686054536	0.329	0.116	0	Endothelial cell	FNIP2
PRPSAP1	0	1.19968253216903	0.341	0.13	0	Endothelial cell	PRPSAP1
C21orf91	0	1.11732351694307	0.33	0.119	0	Endothelial cell	C21orf91
ENDOD11	0	1.34680092348143	0.325	0.115	0	Endothelial cell	ENDOD1
MAP1LC3A1	0	1.16455255272345	0.334	0.125	0	Endothelial cell	MAP1LC3A
MYL6B1	0	1.31678339379878	0.346	0.139	0	Endothelial cell	MYL6B
PHACTR4	0	1.27514508606271	0.322	0.119	0	Endothelial cell	PHACTR4
LTBR	0	1.53796695582012	0.327	0.124	0	Endothelial cell	LTBR
VAT11	0	1.25649955557496	0.329	0.126	0	Endothelial cell	VAT1
PTK21	0	1.14123927193577	0.313	0.113	0	Endothelial cell	PTK2
NRP21	0	1.61601826734273	0.344	0.144	0	Endothelial cell	NRP2
HERC2	0	1.33505452775557	0.319	0.121	0	Endothelial cell	HERC2
KBTBD2	0	1.03741837112939	0.316	0.119	0	Endothelial cell	KBTBD2
BAG3	0	1.28037312841072	0.313	0.116	0	Endothelial cell	BAG3
RFK	0	1.40786868742205	0.333	0.137	0	Endothelial cell	RFK
RIN2	0	1.45903541611046	0.302	0.119	0	Endothelial cell	RIN2
ITM2B	0	1.1810809011673	0.993	0.929	0	Endothelial cell	ITM2B
CISD11	1.45264404120013e-299	1.03726606664518	0.386	0.173	3.28413764834525e-295	Endothelial cell	CISD1
CRK	1.49684584573689e-297	1.12991025059386	0.344	0.146	3.38406908804196e-293	Endothelial cell	CRK
CD2AP	8.12801185432597e-296	1.07746174582462	0.328	0.134	1.83758092002601e-291	Endothelial cell	CD2AP
SMAD51	2.45918159190871e-293	1.20500469325885	0.306	0.122	5.55971774298721e-289	Endothelial cell	SMAD5
BAZ2B	8.77698922291248e-290	1.05610923471927	0.383	0.175	1.98430172351605e-285	Endothelial cell	BAZ2B
BOD1	1.55029985220346e-285	1.04369847783024	0.305	0.121	3.50491790586157e-281	Endothelial cell	BOD1
GGCT	2.33063456905394e-284	1.06400916963852	0.344	0.15	5.26909863371715e-280	Endothelial cell	GGCT
IFT43	5.25746950157306e-283	1.15886300012765	0.307	0.125	1.18860870491564e-278	Endothelial cell	IFT43
SAV11	5.24389186330122e-280	1.24844900052322	0.3	0.121	1.18553907245514e-275	Endothelial cell	SAV1
CXCL21	6.34482776315962e-277	1.66289579606772	0.347	0.158	1.43443866069513e-272	Endothelial cell	CXCL2
GNB41	1.45700070035522e-275	1.29945843841294	0.335	0.15	3.29398718336308e-271	Endothelial cell	GNB4
MVB12A	4.39598793072251e-268	1.04847776326764	0.369	0.172	9.93844951377745e-264	Endothelial cell	MVB12A
NFAT5	6.4698602964561e-268	1.03317759885723	0.315	0.131	1.4627060158228e-263	Endothelial cell	NFAT5
PXDC11	9.70739403365018e-265	1.24799655410658	0.313	0.135	2.19464764312763e-260	Endothelial cell	PXDC1
ITPR2	1.12083633094041e-263	1.12863343936818	0.378	0.18	2.53398677699008e-259	Endothelial cell	ITPR2
TAX1BP31	1.23420898511383e-246	1.1092554882406	0.303	0.131	2.79029967354535e-242	Endothelial cell	TAX1BP3
UTP11	5.35495075309585e-246	1.01237324082562	0.344	0.159	1.21064726625991e-241	Endothelial cell	UTP11
FCHO21	5.49171537632279e-245	1.09655312264538	0.329	0.15	1.24156701227906e-240	Endothelial cell	FCHO2
C1orf541	6.20440293130296e-174	1.1191118461363	0.326	0.176	1.40269141470897e-169	Endothelial cell	C1orf54
XCL1	0	5.85627409102742	0.882	0.049	0	NK cell	XCL1
KLRD1	0	4.19362999153889	0.801	0.066	0	NK cell	KLRD1
CTSW1	0	3.54725891108151	0.912	0.187	0	NK cell	CTSW
TRDC	0	5.69441428681927	0.728	0.019	0	NK cell	TRDC
NKG71	0	2.86438449749617	0.924	0.218	0	NK cell	NKG7
XCL2	0	5.42083317290034	0.729	0.051	0	NK cell	XCL2
CD71	0	3.68145436047375	0.854	0.181	0	NK cell	CD7
KLRB11	0	3.03425219204215	0.808	0.144	0	NK cell	KLRB1
TYROBP1	0	1.11335656864822	0.935	0.282	0	NK cell	TYROBP
KLRC1	0	6.10125366667285	0.605	0.015	0	NK cell	KLRC1
CST71	0	1.9635794257134	0.834	0.282	0	NK cell	CST7
MATK	0	3.64029360424625	0.627	0.089	0	NK cell	MATK
GZMA1	0	1.68832849911177	0.839	0.303	0	NK cell	GZMA
CD2471	0	2.6506533999968	0.686	0.182	0	NK cell	CD247
PRF1	0	2.95611626596105	0.572	0.088	0	NK cell	PRF1
CD691	0	1.80875075897512	0.943	0.46	0	NK cell	CD69
CCL41	0	2.83262276237321	0.914	0.446	0	NK cell	CCL4
APOBEC3G1	0	2.41755576672809	0.73	0.263	0	NK cell	APOBEC3G
KRT86	0	8.87400423013694	0.466	0.003	0	NK cell	KRT86
HOPX	0	2.78887239978229	0.596	0.14	0	NK cell	HOPX
CCL51	0	2.15664538108167	0.803	0.355	0	NK cell	CCL5
KRT81	0	9.06858995567066	0.448	0.003	0	NK cell	KRT81
KLRF1	0	5.13121768767522	0.459	0.021	0	NK cell	KLRF1
IL2RB	0	3.99175824361614	0.476	0.049	0	NK cell	IL2RB
DUSP21	0	2.01362904571262	0.889	0.465	0	NK cell	DUSP2
GNLY	0	2.95627676389146	0.475	0.086	0	NK cell	GNLY
TNFRSF18	0	3.96307550675945	0.409	0.04	0	NK cell	TNFRSF18
SAMD3	0	2.46903301445605	0.476	0.115	0	NK cell	SAMD3
TMIGD2	0	5.09831584610614	0.348	0.017	0	NK cell	TMIGD2
CLIC3	0	3.35900027929787	0.397	0.075	0	NK cell	CLIC3
CD160	0	5.67891789604303	0.328	0.01	0	NK cell	CD160
TXK	0	4.15330387012507	0.336	0.03	0	NK cell	TXK
TNFSF14	0	3.20179897707707	0.338	0.06	0	NK cell	TNFSF14
NCR3	0	3.06984260391649	0.3	0.04	0	NK cell	NCR3
SRGN1	0	1.36086061929564	0.991	0.795	0	NK cell	SRGN
AREG1	6.51837516154257e-277	1.94384411219864	0.599	0.205	1.47367425652154e-272	NK cell	AREG
CCL31	2.41068236667317e-265	1.94921559282645	0.652	0.242	5.45007069457469e-261	NK cell	CCL3
SOCS11	5.64614229154463e-255	2.05208502907372	0.673	0.288	1.27647984927241e-250	NK cell	SOCS1
HCST1	1.6215742793789e-250	1.45931	0.88	0.537	3.66605513081981e-246	NK cell	HCST
STK17A1	1.12387955530626e-228	1.7027760608653	0.774	0.442	2.54086689863639e-224	NK cell	STK17A
GZMM1	1.93514018902736e-214	1.94374663431983	0.538	0.195	4.37496493935305e-210	NK cell	GZMM
EVL1	4.7287957355245e-214	1.79188949982491	0.702	0.372	1.06908613988738e-209	NK cell	EVL
ITM2C	1.12617830620159e-193	2.46657	0.512	0.205	2.54606391466055e-189	NK cell	ITM2C
BTG12	1.42371803470263e-192	1.02306062137931	0.99	0.905	3.2187417328557e-188	NK cell	BTG1
CCL4L21	1.46488671235593e-190	2.15640908842139	0.607	0.265	3.31181587929429e-186	NK cell	CCL4L2
CD961	2.88752564267536e-177	1.89606921146964	0.436	0.147	6.52811797296044e-173	NK cell	CD96
ZFP36L21	1.76959257399799e-176	1.03770295200105	0.948	0.823	4.00069489129466e-172	NK cell	ZFP36L2
GZMB	9.04257143540276e-175	2.06003412262979	0.318	0.081	2.04434455011585e-170	NK cell	GZMB
DDIT41	1.23554562076666e-168	1.44161394916223	0.827	0.59	2.79332153942926e-164	NK cell	DDIT4
ARHGAP9	1.89388262960835e-168	2.22529989068472	0.38	0.124	4.28168984901855e-164	NK cell	ARHGAP9
GATA3	2.24907503499603e-164	2.14814211325136	0.338	0.098	5.08470883911903e-160	NK cell	GATA3
TAGAP1	1.2196165697159e-155	1.55402392129673	0.65	0.349	2.75730914081372e-151	NK cell	TAGAP
SKAP11	1.5570507070194e-153	1.65138406356015	0.494	0.199	3.52018023842945e-149	NK cell	SKAP1
ALOX5AP1	7.71680793373609e-153	1.42872894668075	0.657	0.347	1.74461593765905e-148	NK cell	ALOX5AP
RAC21	1.16126060404625e-148	1.19986845462524	0.757	0.471	2.62537797362775e-144	NK cell	RAC2
TSC22D31	1.26181020813589e-145	1.17151400867986	0.888	0.765	2.85270051855361e-141	NK cell	TSC22D3
CLEC2B1	1.63665153077002e-145	1.50727752679752	0.703	0.457	3.70014178076485e-141	NK cell	CLEC2B
SLA1	2.11600392634568e-143	1.71422677460492	0.586	0.307	4.78386167668232e-139	NK cell	SLA
CORO1A1	1.80696455241047e-140	1.06694881803691	0.813	0.528	4.0851854600896e-136	NK cell	CORO1A
IRF11	2.67537440773725e-139	1.20955210452062	0.821	0.613	6.04848646101237e-135	NK cell	IRF1
IL2RG1	1.02596936200513e-136	1.45293429177091	0.586	0.293	2.3195115336212e-132	NK cell	IL2RG
SH2D1A	2.66092748871609e-136	1.90087957932752	0.342	0.112	6.01582486648933e-132	NK cell	SH2D1A
LCP11	5.99133849672989e-136	1.12507331351069	0.765	0.491	1.35452180734069e-131	NK cell	LCP1
PIK3R11	1.62939784330027e-132	1.70808953996464	0.646	0.42	3.68374264413326e-128	NK cell	PIK3R1
LAT21	1.0717452052415e-119	2.61634678209886	0.308	0.111	2.42300156000998e-115	NK cell	LAT2
ARPC5L1	2.56042089576367e-112	1.50078358683201	0.628	0.43	5.78859956114251e-108	NK cell	ARPC5L
ID21	4.7221794808296e-109	1.53067628427743	0.649	0.443	1.06759033702596e-104	NK cell	ID2
LSP1	8.4983826755969e-109	1.24476683112314	0.652	0.419	1.92131435529895e-104	NK cell	LSP1
ACAP11	4.5171502783945e-108	1.3571457797217	0.508	0.252	1.02123733493943e-103	NK cell	ACAP1
PTPN4	5.08749006517152e-106	1.91883911666649	0.31	0.113	1.15017975393398e-101	NK cell	PTPN4
GABARAPL1	5.93796067655965e-104	1.84333438337487	0.498	0.29	1.34245414975661e-99	NK cell	GABARAPL1
TGFB1	7.66459168531448e-104	1.36052597229613	0.656	0.483	1.7328108882159e-99	NK cell	TGFB1
CHST12	5.3460913340001e-102	1.9469155978452	0.417	0.205	1.20864432879074e-97	NK cell	CHST12
PYHIN1	4.46741942230472e-100	1.72561008260383	0.305	0.11	1.00999418299465e-95	NK cell	PYHIN1
RBM381	2.41030472924781e-99	1.6135894618939	0.44	0.215	5.44921693188344e-95	NK cell	RBM38
METRNL1	2.98384597405857e-97	1.4196476519791	0.612	0.421	6.74587897815162e-93	NK cell	METRNL
CLDND1	6.40768372967769e-96	1.94181453923113	0.505	0.318	1.44864913760553e-91	NK cell	CLDND1
RARRES31	4.35855009844677e-90	1.20602081147347	0.645	0.46	9.85381006256846e-86	NK cell	RARRES3
MAFF	4.95864249649069e-90	1.9483896364648	0.424	0.231	1.12104989560662e-85	NK cell	MAFF
TUBA4A1	1.69615035934149e-87	1.12968536417841	0.632	0.418	3.83465673239923e-83	NK cell	TUBA4A
MBP1	2.38574796771116e-86	1.39351222485313	0.532	0.337	5.39369900540139e-82	NK cell	MBP
C16orf54	1.62157153847375e-83	1.87950858132074	0.306	0.126	3.66604893418145e-79	NK cell	C16orf54
DOK21	2.53602698852847e-74	1.4203705841697	0.478	0.29	5.73344981566517e-70	NK cell	DOK2
ADGRE51	3.00841205843132e-73	1.49136335218365	0.449	0.263	6.80141798170153e-69	NK cell	ADGRE5
LEPROTL11	7.42308635752925e-72	1.00650113710618	0.632	0.467	1.67821136371021e-67	NK cell	LEPROTL1
BIN21	1.13739656431243e-68	1.37184473620926	0.416	0.232	2.57142615259754e-64	NK cell	BIN2
TENT5C1	6.17048895340708e-68	1.27447982155514	0.364	0.177	1.39502414258627e-63	NK cell	TENT5C
RNF125	2.10003930623754e-67	1.59092385168113	0.333	0.162	4.74776886354184e-63	NK cell	RNF125
REL1	1.50283999516739e-66	1.14864634003833	0.627	0.486	3.39762066107444e-62	NK cell	REL
LIMD22	8.52999097145935e-65	1.12674575451063	0.55	0.375	1.92846035882753e-60	NK cell	LIMD2
NR4A21	2.64820733004382e-63	1.09122944243895	0.596	0.431	5.98706713176307e-59	NK cell	NR4A2
CMC1	1.08174280744884e-62	2.05303237633475	0.419	0.275	2.44560413908035e-58	NK cell	CMC1
ICAM31	2.69977559648173e-62	1.13614535047748	0.478	0.296	6.10365266852589e-58	NK cell	ICAM3
RHOF1	6.63095624854011e-62	1.3421507751942	0.339	0.169	1.49912658866995e-57	NK cell	RHOF
PDCD41	1.10086209602983e-60	1.16384587128392	0.551	0.415	2.48882902670423e-56	NK cell	PDCD4
BHLHE40	1.83450777950127e-57	1.52813577696329	0.433	0.284	4.14745518789647e-53	NK cell	BHLHE40
APMAP	8.95289226399246e-57	1.83692119179194	0.342	0.197	2.02406988304342e-52	NK cell	APMAP
TBC1D10C1	2.44422979218777e-55	1.11436270804704	0.37	0.196	5.5259147141781e-51	NK cell	TBC1D10C
GBP51	8.40281845616469e-52	1.18428096299766	0.319	0.162	1.89970919656971e-47	NK cell	GBP5
RUNX31	9.99173717954638e-52	1.17172903968089	0.363	0.2	2.25893194155185e-47	NK cell	RUNX3
IFITM11	1.23207463071835e-51	1.0127907048314	0.473	0.305	2.78547432512804e-47	NK cell	IFITM1
SEPT11	2.021475968081e-50	1.10761502956197	0.397	0.234	4.57015286863754e-46	NK cell	SEPT1
MAP3K81	2.78240963870959e-49	1.35196186696729	0.458	0.331	6.29047171119464e-45	NK cell	MAP3K8
RAB11FIP12	6.25124269729223e-48	1.26866375710022	0.445	0.308	1.41328094900383e-43	NK cell	RAB11FIP1
GPR651	6.57789196568353e-48	1.27139237201855	0.387	0.236	1.48712981560173e-43	NK cell	GPR65
TRAF3IP31	4.87317673042365e-47	1.17058990483675	0.352	0.199	1.10172779521418e-42	NK cell	TRAF3IP3
MAPK1	8.11863528580771e-47	1.75340421523013	0.348	0.219	1.83546106541541e-42	NK cell	MAPK1
GLIPR21	1.5023210138684e-46	1.26807644953292	0.429	0.292	3.39644734815367e-42	NK cell	GLIPR2
ZNF3311	5.93258591887118e-43	1.05986492206153	0.536	0.386	1.3412390245384e-38	NK cell	ZNF331
PTPN71	3.16264699189992e-40	1.1265865620697	0.306	0.169	7.15011231928735e-36	NK cell	PTPN7
YPEL51	1.54902827461432e-38	1.0451822377412	0.572	0.511	3.50204312324805e-34	NK cell	YPEL5
TSTD11	5.70614008822097e-37	1.16132218851325	0.397	0.274	1.290044151145e-32	NK cell	TSTD1
ITGA41	9.8259767773829e-36	1.1349851510412	0.365	0.236	2.22145682983073e-31	NK cell	ITGA4
PIP4K2A1	7.34215198241449e-35	1.14725983205999	0.427	0.321	1.65991372018427e-30	NK cell	PIP4K2A
FYN1	7.39252745411559e-35	1.05279954842592	0.379	0.251	1.67130260682645e-30	NK cell	FYN
APOBEC3C	4.23292873457239e-33	1.24207425892353	0.329	0.215	9.56980528312125e-29	NK cell	APOBEC3C
[truncated: 712 more rows]

## Sheet: TableS3
Table S3. In silico knock-out result.
gene	distance	Z	FC	p.value	p.adj	log_pval
CXCL8	2.00819692072765e-06	2.62079294256247	93.115052739673	4.93410413769647e-22	1.76394222922649e-19	18.7535156425256
EREG	1.63758283801912e-06	2.4527576614222	61.9175632465083	3.58140921430489e-15	8.53569196075999e-13	12.0687612662823
THBD	1.20586308898419e-06	2.21115	33.5740168069622	6.86030471436404e-09	1.22627946769257e-06	5.91141054332045
TIMP1	1.13829779301604e-06	2.1669818158064	29.9170720660005	4.50924935444361e-08	6.44822657685436e-06	5.19055971075806
FPR1	1.10641857736541e-06	2.14538004493821	28.2648196281162	1.05801494661424e-07	1.26080114471531e-05	4.89935340554669
VCAN	1.07657473633958e-06	2.12468188404717	26.7605890134452	2.30286345106281e-07	2.35221052501415e-05	4.62852381109917
IER3	1.03151756752842e-06	2.09250721676186	24.5674769597624	7.17525914855464e-07	6.41288786402071e-05	4.19294635410472
SERPINA1	8.63905119156184e-07	1.96147	17.2321471642783	3.30791300043445e-05	0.0026279531059007	2.58038238874326
FCN1	8.4941787846806e-07	1.94917687069963	16.6590447740125	4.47364835360189e-05	0.00319865857282535	2.49503211435522
CCL2	7.50214260203342e-07	1.85992759111526	12.9950492576223	0.000312315634216588	0.0199946628953801	1.69908591355649
C1QA	7.4632295186185e-07	1.85623039732278	12.8605900755088	0.000335574761880505	0.0199946628953801	1.69908591355649
PGK1	7.12353922784699e-07	1.82325437657542	11.7165281523312	0.000619474196275768	0.0340710807951673	1.46761408962166

## Sheet: Table S4
Table S4 The table of Primer sequence.
Primer name	Sequence
Gapdh forward	5′-AGGTCGGTGTGAACGGATTTG-3′
Gapdh reverse	5′-TGTAGACCATGTAGTTGAGGTCA-3′
ANPEP forward	5′-CACACACCGTTCCTGGATCT-3′
ANPEP reverse	5′-TTATATCCCCAAAGGGGAGGA-3′
